# Supplementary material for: A dynamic mode of mitotic bookmarking by transcription factors
Source: eLife. 2016 Nov 19;5:e22280. doi: 10.7554/eLife.22280 (PMC5156526; doi:10.7554/eLife.22280)
Supplement: Source code 1. — DOI: http://dx.doi.org/10.7554/eLife.22280.022 [file elife-22280-code1.zip]

Archive with 11 entries (8 files):
- SLIMfast/
- SLIMfast/evalSPT.m
- __MACOSX/
- __MACOSX/SLIMfast/
- __MACOSX/SLIMfast/._evalSPT.m
- SLIMfast/Manuel SLIMfast.docx
- __MACOSX/SLIMfast/._Manuel SLIMfast.docx
- SLIMfast/SLIMfast.m
- __MACOSX/SLIMfast/._SLIMfast.m
- SLIMfast/TIFFstack30ms.tif
- __MACOSX/SLIMfast/._TIFFstack30ms.tif
