# Supplementary material for: A dynamic mode of mitotic bookmarking by transcription factors
Source: eLife. 2016 Nov 19;5:e22280. doi: 10.7554/eLife.22280 (PMC5156526; doi:10.7554/eLife.22280)
Supplement: Source code 1. — DOI: http://dx.doi.org/10.7554/eLife.22280.022 [file elife-22280-code1.zip › SLIMfast/SLIMfast.m]

function SLIMfast
dbstop if error
%FRONTPAGE
figure(...
    'Tag', 'root',...
    'Units','normalized',...
    'Position', [0.4 0.9 0.2 eps],...
    'Color', get(0,'defaultUicontrolBackgroundColor'),...
    'Name', 'SLIMfast Build 1.103e',...
    'NumberTitle', 'off',...
    'MenuBar', 'none',...
    'ToolBar', 'none',...
    'Resize', 'off');

h.menuDataLoad =...
    uimenu(...
    'Label', 'Load');
uimenu(...
    'Parent', h.menuDataLoad,...
    'Label', 'Imagestack',...
    'Callback', @loadData);
uimenu(...
    'Parent', h.menuDataLoad,...
    'Label', 'Superstack',...
    'Callback', @loadData);
uimenu(...
    'Parent', h.menuDataLoad,...
    'Label', 'Batch',...
    'Callback', @batchLocalization);

h.menuDataLoadParCoords =...
    uimenu(...
    'Parent', h.menuDataLoad,...
    'Label', 'Particle Data',...
    'Separator', 'on');
uimenu(...
    'Parent', h.menuDataLoadParCoords,...
    'Label', 'SLIMfast',...
    'Callback', @loadData);
uimenu(...
    'Parent', h.menuDataLoadParCoords,...
    'Label', 'FPALM',...
    'Callback', @loadData,...
    'Enable', 'off');
uimenu(...
    'Parent', h.menuDataLoad,...
    'Label', 'Tracking Data',...
    'Callback', @loadData);

h.menuImageChannels =...
    uimenu(...
    'Label', 'Channels');
h.menuDataMode =...
    uimenu(...
    'Parent', h.menuImageChannels,...
    'Label', 'Mode');
uimenu(...
    'Parent', h.menuDataMode,...
    'Label', 'monoView',...
    'Checked', 'on',...
    'Callback', @mergeChannels);
uimenu(...
    'Parent', h.menuDataMode,...
    'Label', 'dualView',...
    'Callback', @mergeChannels);
uimenu(...
    'Parent', h.menuDataMode,...
    'Label', 'tripleView',...
    'Callback', @mergeChannels);

h.menuImageChannel(1) =...
    uimenu(...
    'Tag', 'menuRedChannel',...
    'Parent', h.menuImageChannels,...
    'Label', 'Red Channel',...
    'Separator', 'on');
h.menuImageChannel(2) =...
    uimenu(...
    'Tag', 'menuGreenChannel',...
    'Parent', h.menuImageChannels,...
    'Label', 'Green Channel');
h.menuImageChannel(3) =...
    uimenu(...
    'Tag', 'menuBlueChannel',...
    'Parent', h.menuImageChannels,...
    'Label', 'Blue Channel');
h.menuImageChannel(4) =...
    uimenu(...
    'Tag', 'menuGrayChannel',...
    'Parent', h.menuImageChannels,...
    'Label', 'Gray Channel',...
    'Enable', 'off');
h.menuTrackChannel =...
    uimenu(...
    'Tag', 'menuTrackChannel',...
    'Parent', h.menuImageChannels,...
    'Label', 'Track Channel');

% h.menuAnalyse =...
%     uimenu(...
%     'Label', 'Analysis');
%
% h.menuAnalyseKinetics =...
%     uimenu(...
%     'Parent', h.menuAnalyse,...
%     'Label', 'Kinetics');
% uimenu(...
%     'Parent', h.menuAnalyseKinetics,...
%     'Label', 'Build Trajectories',...
%     'Callback', @buildTracks,...
%     'Enable', 'off')
% uimenu(...
%     'Parent', h.menuAnalyseKinetics,...
%     'Label', 'PICS',...
%     'Callback', @particleImageCorrelation)
%
% h.menuAnalyseFilters =...
%     uimenu(...
%     'Parent', h.menuAnalyse,...
%     'Label', 'Filters');
% uimenu(...
%     'Parent', h.menuAnalyseFilters,...
%     'Label', 'Co-Localization',...
%     'Callback', @colocFilter)

% h.menuAnalyseFilters =...
%     uimenu(...
%     'Parent', h.menuAnalyse,...
%     'Label', 'Particle Filters');
% uimenu(...
%     'Parent', h.menuAnalyseFilters,...
%     'Label', 'Clustering')
% uimenu(...
%     'Parent', h.menuAnalyseFilters,...
%     'Label', 'Cross-Clustering')
% uimenu(...
%     'Parent', h.menuAnalyseFilters,...
%     'Label', 'Co-Localization')

% h.menuVisualize =...
%     uimenu(...
%     'Label', 'Visualization');
% 
% %% scatter plot
% h.menuVisualizeScatter =...
%     uimenu(...
%     'Parent', h.menuVisualize,...
%     'Label', 'Scatter Plot');
% h.menuVisualizeScatter2D =...
%     uimenu(...
%     'Parent', h.menuVisualizeScatter,...
%     'Label', '2-D');
% h.menuVisualizeScatter2DFrame =...
%     uimenu(...
%     'Parent', h.menuVisualizeScatter2D,...
%     'Label', 'Image',...
%     'Callback', @scatterPlot);
% h.menuVisualizeScatter2DMovie =...
%     uimenu(...
%     'Parent', h.menuVisualizeScatter2D,...
%     'Label', 'Movie',...
%     'Callback', @scatterPlot,...
%     'Enable', 'off');
% h.menuVisualizeScatter3D =...
%     uimenu(...
%     'Parent', h.menuVisualizeScatter,...
%     'Label', '3-D');
% h.menuVisualizeScatter3DFrame =...
%     uimenu(...
%     'Parent', h.menuVisualizeScatter3D,...
%     'Label', 'Image',...
%     'Callback', @scatterPlot);
% h.menuVisualizeScatter3DMovie =...
%     uimenu(...
%     'Parent', h.menuVisualizeScatter3D,...
%     'Label', 'Movie',...
%     'Callback', @scatterPlot,...
%     'Enable', 'off');

h.extras =...
    uimenu(...
    'Label', 'Extras');
uimenu(...
    'Parent', h.extras,...
    'Label', 'Help',...
    'Callback', @showHelp,...
    'Enable', 'off');
uimenu(...
    'Parent', h.extras,...
    'Label', 'Credits',...
    'Callback', @showCredits);
uimenu(...
    'Parent', h.extras,...
    'Label', 'Changelog',...
    'Callback', @showChangeLog);

%icon grafics
icon.Arrow =...
    [NaN, NaN, NaN, NaN, NaN, NaN, NaN, NaN, NaN, NaN, NaN, 0, NaN, NaN, NaN, NaN; ...
    NaN, NaN, NaN, NaN, NaN, NaN, NaN, NaN, NaN, NaN, 0, 0, NaN, NaN, NaN, NaN; ...
    NaN, NaN, NaN, NaN, NaN, NaN, NaN, NaN, NaN, 0, 0, 0, NaN, NaN, NaN, NaN; ...
    NaN, NaN, NaN, NaN, NaN, NaN, NaN, NaN, 0, 0, 0, 0, NaN, NaN, NaN, NaN; ...
    NaN, NaN, NaN, NaN, NaN, NaN, NaN, 0, 0, 0, 0, 0, NaN, NaN, NaN, NaN; ...
    NaN, NaN, NaN, NaN, NaN, NaN, 0, 0, 0, 0, 0, 0, NaN, NaN, NaN, NaN; ...
    NaN, NaN, NaN, NaN, NaN, 0, 0, 0, 0, 0, 0, 0, NaN, NaN, NaN, NaN; ...
    NaN, NaN, NaN, NaN, 0, 0, 0, 0, 0, 0, 0, 0, NaN, NaN, NaN, NaN; ...
    NaN, NaN, NaN, NaN, 0, 0, 0, 0, 0, 0, 0, 0, NaN, NaN, NaN, NaN; ...
    NaN, NaN, NaN, NaN, NaN, 0, 0, 0, 0, 0, 0, 0, NaN, NaN, NaN, NaN; ...
    NaN, NaN, NaN, NaN, NaN, NaN, 0, 0, 0, 0, 0, 0, NaN, NaN, NaN, NaN; ...
    NaN, NaN, NaN, NaN, NaN, NaN, NaN, 0, 0, 0, 0, 0, NaN, NaN, NaN, NaN; ...
    NaN, NaN, NaN, NaN, NaN, NaN, NaN, NaN, 0, 0, 0, 0, NaN, NaN, NaN, NaN; ...
    NaN, NaN, NaN, NaN, NaN, NaN, NaN, NaN, NaN, 0, 0, 0, NaN, NaN, NaN, NaN; ...
    NaN, NaN, NaN, NaN, NaN, NaN, NaN, NaN, NaN, NaN, 0, 0, NaN, NaN, NaN, NaN; ...
    NaN, NaN, NaN, NaN, NaN, NaN, NaN, NaN, NaN, NaN, NaN, 1 NaN, NaN, NaN, NaN];

icon.roi =...
    [NaN,NaN,NaN,NaN,NaN,NaN,NaN,NaN,NaN,NaN,NaN,NaN,NaN,NaN,NaN,NaN;
    NaN,0,0,0,0,NaN,NaN,0,0,0,0,NaN,NaN,NaN,0,NaN;
    NaN,0,NaN,NaN,NaN,0,NaN,0,NaN,NaN,NaN,0,NaN,NaN,0,NaN;
    NaN,0,NaN,NaN,NaN,0,NaN,0,NaN,NaN,NaN,0,NaN,NaN,0,NaN;
    NaN,0,NaN,NaN,NaN,0,NaN,0,NaN,NaN,NaN,0,NaN,NaN,0,NaN;
    NaN,0,NaN,NaN,NaN,0,NaN,0,NaN,NaN,NaN,0,NaN,NaN,0,NaN;
    NaN,0,NaN,NaN,NaN,0,NaN,0,NaN,NaN,NaN,0,NaN,NaN,0,NaN;
    NaN,0,0,0,0,NaN,NaN,0,NaN,NaN,NaN,0,NaN,NaN,0,NaN;
    NaN,0,NaN,0,NaN,NaN,NaN,0,NaN,NaN,NaN,0,NaN,NaN,0,NaN;
    NaN,0,NaN,NaN,0,NaN,NaN,0,NaN,NaN,NaN,0,NaN,NaN,0,NaN;
    NaN,0,NaN,NaN,NaN,0,NaN,0,NaN,NaN,NaN,0,NaN,NaN,0,NaN;
    NaN,0,NaN,NaN,NaN,0,NaN,0,NaN,NaN,NaN,0,NaN,NaN,0,NaN;
    NaN,0,NaN,NaN,NaN,0,NaN,0,NaN,NaN,NaN,0,NaN,NaN,0,NaN;
    NaN,0,NaN,NaN,NaN,0,NaN,0,NaN,NaN,NaN,0,NaN,NaN,0,NaN;
    NaN,0,NaN,NaN,NaN,0,NaN,0,0,0,0,0,NaN,NaN,0,NaN;
    NaN,NaN,NaN,NaN,NaN,NaN,NaN,NaN,NaN,NaN,NaN,NaN,NaN,NaN,NaN,NaN;];

icon.colormap =...
    [NaN,NaN,NaN,NaN,NaN,NaN,NaN,NaN,NaN,NaN,NaN,NaN,NaN,NaN,NaN,NaN;...
    NaN,NaN,NaN,NaN,NaN,NaN,NaN,NaN,NaN,NaN,NaN,NaN,NaN,NaN,NaN,NaN;...
    0, 0, NaN, 0, 0, 0, NaN, 0, NaN, 0, 0, 0, NaN, 0, 0, NaN;...
    0, NaN, NaN, 0, NaN, 0, NaN, 0, NaN, 0, NaN, 0, NaN, 0, NaN, 0,; ...
    0, NaN, NaN, 0, NaN, 0, NaN, 0, NaN, 0, NaN, 0, NaN, 0, 0, 0; ...
    0, NaN, NaN, 0, NaN, 0, NaN, 0, NaN, 0, NaN, 0, NaN, 0, 0, NaN,; ...
    0, 0, NaN, 0, 0, 0, NaN, 0, NaN, 0, 0, 0, NaN, 0, NaN, 0,; ...
    NaN,NaN,NaN,NaN,NaN,NaN,NaN,NaN,NaN,NaN,NaN,NaN,NaN,NaN,NaN,NaN;...
    NaN,NaN,NaN,NaN,NaN,NaN,NaN,NaN,NaN,NaN,NaN,NaN,NaN,NaN,NaN,NaN;...
    0, 0, NaN, 0, 0, NaN, NaN, 0, 0, NaN, NaN, 0, 0, 0, NaN, NaN,; ...
    0, NaN, 0, NaN, 0, NaN, 0, NaN, NaN, 0, NaN, 0, NaN, NaN, 0, NaN,; ...
    0, NaN, 0, NaN, 0, NaN, 0, NaN, NaN, 0, NaN, 0, NaN, NaN, 0, NaN; ...
    0, NaN, NaN, NaN, 0, NaN, 0, 0, 0, 0, NaN, 0, 0, 0, NaN, NaN,; ...
    0, NaN, NaN, NaN, 0, NaN, 0, NaN, NaN, 0, NaN, 0, NaN, NaN, NaN, NaN; ...
    0, NaN, NaN, NaN, 0, NaN, 0, NaN, NaN, 0, NaN, 0, NaN, NaN, NaN, NaN; ...
    NaN,NaN,NaN,NaN,NaN,NaN,NaN,NaN,NaN,NaN,NaN,NaN,NaN,NaN,NaN,NaN;];

icon.fit =...
    [NaN,NaN,NaN,NaN,NaN,NaN,NaN,NaN,NaN,NaN,NaN,NaN,NaN,NaN,NaN,NaN;
    NaN,0,0,0,0,0,NaN,0,0,NaN,0,0,0,0,0,0;
    NaN,0,0,0,0,0,NaN,0,0,NaN,0,0,0,0,0,0;
    NaN,0,0,NaN,NaN,NaN,NaN,0,0,NaN,NaN,NaN,0,0,NaN,NaN;
    NaN,0,0,NaN,NaN,NaN,NaN,0,0,NaN,NaN,NaN,0,0,NaN,NaN;
    NaN,0,0,NaN,NaN,NaN,NaN,0,0,NaN,NaN,NaN,0,0,NaN,NaN;
    NaN,0,0,NaN,NaN,NaN,NaN,0,0,NaN,NaN,NaN,0,0,NaN,NaN;
    NaN,0,0,0,0,0,NaN,0,0,NaN,NaN,NaN,0,0,NaN,NaN;
    NaN,0,0,0,0,0,NaN,0,0,NaN,NaN,NaN,0,0,NaN,NaN;
    NaN,0,0,NaN,NaN,NaN,NaN,0,0,NaN,NaN,NaN,0,0,NaN,NaN;
    NaN,0,0,NaN,NaN,NaN,NaN,0,0,NaN,NaN,NaN,0,0,NaN,NaN;
    NaN,0,0,NaN,NaN,NaN,NaN,0,0,NaN,NaN,NaN,0,0,NaN,NaN;
    NaN,0,0,NaN,NaN,NaN,NaN,0,0,NaN,NaN,NaN,0,0,NaN,NaN;
    NaN,0,0,NaN,NaN,NaN,NaN,0,0,NaN,NaN,NaN,0,0,NaN,NaN;
    NaN,0,0,NaN,NaN,NaN,NaN,0,0,NaN,NaN,NaN,0,0,NaN,NaN;
    NaN,NaN,NaN,NaN,NaN,NaN,NaN,NaN,NaN,NaN,NaN,NaN,NaN,NaN,NaN,NaN;];

icon.options =...
    [NaN,NaN,NaN,NaN,NaN,NaN,NaN,NaN,NaN,NaN,NaN,NaN,NaN,NaN,NaN,NaN;
    NaN,0,0,0,0,NaN,0,0,0,0,NaN,0,0,0,0,0;
    NaN,0,NaN,NaN,0,NaN,0,NaN,NaN,0,NaN,NaN,NaN,0,NaN,NaN;
    NaN,0,NaN,NaN,0,NaN,0,NaN,NaN,0,NaN,NaN,NaN,0,NaN,NaN;
    NaN,0,NaN,NaN,0,NaN,0,NaN,NaN,0,NaN,NaN,NaN,0,NaN,NaN;
    NaN,0,NaN,NaN,0,NaN,0,NaN,NaN,0,NaN,NaN,NaN,0,NaN,NaN;
    NaN,0,NaN,NaN,0,NaN,0,NaN,NaN,0,NaN,NaN,NaN,0,NaN,NaN;
    NaN,0,NaN,NaN,0,NaN,0,0,0,0,NaN,NaN,NaN,0,NaN,NaN;
    NaN,0,NaN,NaN,0,NaN,0,NaN,NaN,NaN,NaN,NaN,NaN,0,NaN,NaN;
    NaN,0,NaN,NaN,0,NaN,0,NaN,NaN,NaN,NaN,NaN,NaN,0,NaN,NaN;
    NaN,0,NaN,NaN,0,NaN,0,NaN,NaN,NaN,NaN,NaN,NaN,0,NaN,NaN;
    NaN,0,NaN,NaN,0,NaN,0,NaN,NaN,NaN,NaN,NaN,NaN,0,NaN,NaN;
    NaN,0,NaN,NaN,0,NaN,0,NaN,NaN,NaN,NaN,NaN,NaN,0,NaN,NaN;
    NaN,0,NaN,NaN,0,NaN,0,NaN,NaN,NaN,NaN,NaN,NaN,0,NaN,NaN;
    NaN,0,0,0,0,NaN,0,NaN,NaN,NaN,NaN,NaN,NaN,0,NaN,NaN;
    NaN,NaN,NaN,NaN,NaN,NaN,NaN,NaN,NaN,NaN,NaN,NaN,NaN,NaN,NaN,NaN;];

icon.opt2txt =...
    [NaN,0,0,0,0,NaN,0,0,0,0,NaN,0,0,0,0,0;
    NaN,0,NaN,NaN,0,NaN,0,NaN,NaN,0,NaN,NaN,NaN,0,NaN,NaN;
    NaN,0,NaN,NaN,0,NaN,0,0,0,0,NaN,NaN,NaN,0,NaN,NaN;
    NaN,0,NaN,NaN,0,NaN,0,NaN,NaN,NaN,NaN,NaN,NaN,0,NaN,NaN;
    NaN,0,0,0,0,NaN,0,NaN,NaN,NaN,NaN,NaN,NaN,0,NaN,NaN;
    NaN,NaN,NaN,NaN,NaN,NaN,NaN,NaN,NaN,NaN,NaN,NaN,NaN,NaN,NaN,NaN;
    NaN,NaN,NaN,NaN,NaN,NaN,0,0,0,0,NaN,NaN,NaN,NaN,NaN,NaN;
    NaN,NaN,NaN,NaN,NaN,NaN,NaN,NaN,NaN,0,NaN,NaN,NaN,NaN,NaN,NaN;
    NaN,NaN,NaN,NaN,NaN,NaN,0,0,0,0,NaN,NaN,NaN,NaN,NaN,NaN;
    NaN,NaN,NaN,NaN,NaN,NaN,0,NaN,NaN,NaN,NaN,NaN,NaN,NaN,NaN,NaN;
    NaN,NaN,NaN,NaN,NaN,NaN,0,0,0,0,NaN,NaN,NaN,NaN,NaN,NaN;
    NaN,NaN,NaN,NaN,NaN,NaN,NaN,NaN,NaN,NaN,NaN,NaN,NaN,NaN,NaN,NaN;
    0,0,0,0,0,NaN,0,NaN,NaN,0,NaN,0,0,0,0,0;
    NaN,NaN,0,NaN,NaN,NaN,NaN,0,NaN,NaN,NaN,NaN,NaN,0,NaN,NaN;
    NaN,NaN,0,NaN,NaN,NaN,NaN,NaN,0,NaN,NaN,NaN,NaN,0,NaN,NaN;
    NaN,NaN,0,NaN,NaN,NaN,0,NaN,NaN,0,NaN,NaN,NaN,0,NaN,NaN;];

icon.save =...
    [NaN,NaN,NaN,NaN,NaN,NaN,NaN,NaN,NaN,NaN,NaN,NaN,NaN,NaN,NaN,NaN;
    0,0,0,NaN,0,0,0,NaN,0,NaN,0,NaN,0,0,0,NaN;
    0,NaN,NaN,NaN,0,NaN,0,NaN,0,NaN,0,NaN,0,NaN,NaN,NaN;
    0,NaN,NaN,NaN,0,NaN,0,NaN,0,NaN,0,NaN,0,NaN,NaN,NaN;
    0,NaN,NaN,NaN,0,NaN,0,NaN,0,NaN,0,NaN,0,NaN,NaN,NaN;
    0,NaN,NaN,NaN,0,NaN,0,NaN,0,NaN,0,NaN,0,NaN,NaN,NaN;
    0,NaN,NaN,NaN,0,NaN,0,NaN,0,NaN,0,NaN,0,NaN,NaN,NaN;
    0,NaN,NaN,NaN,0,NaN,0,NaN,0,NaN,0,NaN,0,NaN,NaN,NaN;
    0,0,0,NaN,0,0,0,NaN,0,NaN,0,NaN,0,0,0,NaN;
    NaN,NaN,0,NaN,0,NaN,0,NaN,0,NaN,0,NaN,0,NaN,NaN,NaN;
    NaN,NaN,0,NaN,0,NaN,0,NaN,0,NaN,0,NaN,0,NaN,NaN,NaN;
    NaN,NaN,0,NaN,0,NaN,0,NaN,0,NaN,0,NaN,0,NaN,NaN,NaN;
    NaN,NaN,0,NaN,0,NaN,0,NaN,0,NaN,0,NaN,0,NaN,NaN,NaN;
    NaN,NaN,0,NaN,0,NaN,0,NaN,0,NaN,0,NaN,0,NaN,NaN,NaN;
    0,0,0,NaN,0,NaN,0,NaN,NaN,0,NaN,NaN,0,0,0,NaN;
        NaN,NaN,NaN,NaN,NaN,NaN,NaN,NaN,NaN,NaN,NaN,NaN,NaN,NaN,NaN,NaN;];

icon.testLoc =...
    [NaN,NaN,NaN,NaN,NaN,NaN,NaN,NaN,NaN,NaN,NaN,NaN,NaN,NaN,NaN,NaN;
    NaN,NaN,NaN,NaN,NaN,NaN,NaN,NaN,NaN,NaN,NaN,NaN,NaN,NaN,NaN,NaN;
    0,0,0,NaN,0,0,0,NaN,0,0,0,0,NaN,0,0,0;
    NaN,0,NaN,NaN,0,NaN,NaN,NaN,0,NaN,NaN,NaN,NaN,NaN,0,NaN;
    NaN,0,NaN,NaN,0,0,NaN,NaN,0,0,0,0,NaN,NaN,0,NaN;
    NaN,0,NaN,NaN,0,NaN,NaN,NaN,NaN,NaN,NaN,0,NaN,NaN,0,NaN;
    NaN,0,NaN,NaN,0,0,0,NaN,0,0,0,0,NaN,NaN,0,NaN;
    NaN,NaN,NaN,NaN,NaN,NaN,NaN,NaN,NaN,NaN,NaN,NaN,NaN,NaN,NaN,NaN;
    NaN,NaN,NaN,NaN,NaN,NaN,NaN,NaN,NaN,NaN,NaN,NaN,NaN,NaN,NaN,NaN;
    NaN,NaN,0,NaN,NaN,NaN,0,0,0,0,NaN,0,0,0,NaN,NaN;
    NaN,NaN,0,NaN,NaN,NaN,0,NaN,NaN,0,NaN,0,NaN,NaN,NaN,NaN;
    NaN,NaN,0,NaN,NaN,NaN,0,NaN,NaN,0,NaN,0,NaN,NaN,NaN,NaN;
    NaN,NaN,0,NaN,NaN,NaN,0,NaN,NaN,0,NaN,0,NaN,NaN,NaN,NaN;
    NaN,NaN,0,NaN,NaN,NaN,0,NaN,NaN,0,NaN,0,NaN,NaN,NaN,NaN;
    NaN,NaN,0,0,0,NaN,0,0,0,0,NaN,0,0,0,NaN,NaN;
    NaN,NaN,NaN,NaN,NaN,NaN,NaN,NaN,NaN,NaN,NaN,NaN,NaN,NaN,NaN,NaN;];

icon.locAll =...
    [NaN,NaN,NaN,NaN,NaN,NaN,NaN,NaN,NaN,NaN,NaN,NaN,NaN,NaN,NaN,NaN;
    NaN,NaN,0,NaN,NaN,NaN,0,0,0,0,NaN,0,0,0,NaN,NaN;
    NaN,NaN,0,NaN,NaN,NaN,0,NaN,NaN,0,NaN,0,NaN,NaN,NaN,NaN;
    NaN,NaN,0,NaN,NaN,NaN,0,NaN,NaN,0,NaN,0,NaN,NaN,NaN,NaN;
    NaN,NaN,0,NaN,NaN,NaN,0,NaN,NaN,0,NaN,0,NaN,NaN,NaN,NaN;
    NaN,NaN,0,NaN,NaN,NaN,0,NaN,NaN,0,NaN,0,NaN,NaN,NaN,NaN;
    NaN,NaN,0,0,0,NaN,0,0,0,0,NaN,0,0,0,NaN,NaN;
    NaN,NaN,NaN,NaN,NaN,NaN,NaN,NaN,NaN,NaN,NaN,NaN,NaN,NaN,NaN,NaN;
    NaN,NaN,NaN,NaN,NaN,NaN,NaN,NaN,NaN,NaN,NaN,NaN,NaN,NaN,NaN,NaN;
    NaN,NaN,0,0,0,0,NaN,0,NaN,NaN,NaN,0,NaN,NaN,NaN,NaN;
    NaN,NaN,0,NaN,NaN,0,NaN,0,NaN,NaN,NaN,0,NaN,NaN,NaN,NaN;
    NaN,NaN,0,NaN,NaN,0,NaN,0,NaN,NaN,NaN,0,NaN,NaN,NaN,NaN;
    NaN,NaN,0,0,0,0,NaN,0,NaN,NaN,NaN,0,NaN,NaN,NaN,NaN;
    NaN,NaN,0,NaN,NaN,0,NaN,0,NaN,NaN,NaN,0,NaN,NaN,NaN,NaN;
    NaN,NaN,0,NaN,NaN,0,NaN,0,0,0,NaN,0,0,0,NaN,NaN;
    NaN,NaN,NaN,NaN,NaN,NaN,NaN,NaN,NaN,NaN,NaN,NaN,NaN,NaN,NaN,NaN;];

icon.intDist =...
    [NaN,NaN,NaN,NaN,NaN,NaN,NaN,NaN,NaN,NaN,NaN,NaN,NaN,NaN,NaN,NaN;
    NaN,NaN,NaN,NaN,NaN,NaN,NaN,NaN,NaN,NaN,NaN,NaN,NaN,NaN,NaN,NaN;
    NaN,0,0,0,NaN,0,0,NaN,NaN,NaN,0,NaN,0,0,0,NaN;
    NaN,NaN,0,NaN,NaN,0,NaN,0,NaN,NaN,0,NaN,NaN,0,NaN,NaN;
    NaN,NaN,0,NaN,NaN,0,NaN,NaN,0,NaN,0,NaN,NaN,0,NaN,NaN;
    NaN,NaN,0,NaN,NaN,0,NaN,NaN,NaN,0,0,NaN,NaN,0,NaN,NaN;
    NaN,0,0,0,NaN,0,NaN,NaN,NaN,NaN,0,NaN,NaN,0,NaN,NaN;
    NaN,NaN,NaN,NaN,NaN,NaN,NaN,NaN,NaN,NaN,NaN,NaN,NaN,NaN,NaN,NaN;
    NaN,NaN,NaN,NaN,NaN,NaN,NaN,NaN,NaN,NaN,NaN,NaN,NaN,NaN,NaN,NaN;
    0,0,NaN,NaN,0,0,0,NaN,0,0,0,0,NaN,0,0,0;
    0,NaN,0,NaN,NaN,0,NaN,NaN,0,NaN,NaN,NaN,NaN,NaN,0,NaN;
    0,NaN,0,NaN,NaN,0,NaN,NaN,0,0,0,0,NaN,NaN,0,NaN;
    0,NaN,0,NaN,NaN,0,NaN,NaN,NaN,NaN,NaN,0,NaN,NaN,0,NaN;
    0,0,NaN,NaN,0,0,0,NaN,0,0,0,0,NaN,NaN,0,NaN;
    NaN,NaN,NaN,NaN,NaN,NaN,NaN,NaN,NaN,NaN,NaN,NaN,NaN,NaN,NaN,NaN;
    NaN,NaN,NaN,NaN,NaN,NaN,NaN,NaN,NaN,NaN,NaN,NaN,NaN,NaN,NaN,NaN;];

icon.s2nDist =...
    [NaN,NaN,NaN,NaN,NaN,NaN,NaN,NaN,NaN,NaN,NaN,NaN,NaN,NaN,NaN,NaN;
    0,0,0,0,NaN,NaN,NaN,NaN,0,NaN,0,0,NaN,NaN,NaN,0;
    0,NaN,NaN,NaN,NaN,NaN,NaN,0,0,NaN,0,NaN,0,NaN,NaN,0;
    0,0,0,0,NaN,NaN,0,0,NaN,NaN,0,NaN,NaN,0,NaN,0;
    NaN,NaN,NaN,0,NaN,0,0,NaN,NaN,NaN,0,NaN,NaN,NaN,0,0;
    0,0,0,0,NaN,0,NaN,NaN,NaN,NaN,0,NaN,NaN,NaN,NaN,0;
    NaN,NaN,NaN,NaN,NaN,NaN,NaN,NaN,NaN,NaN,NaN,NaN,NaN,NaN,NaN,NaN;
    NaN,NaN,NaN,NaN,NaN,NaN,NaN,NaN,NaN,NaN,NaN,NaN,NaN,NaN,NaN,NaN;
    NaN,NaN,NaN,NaN,NaN,NaN,NaN,NaN,NaN,NaN,NaN,NaN,NaN,NaN,NaN,NaN;
    0,0,NaN,NaN,0,0,0,NaN,0,0,0,0,NaN,0,0,0;
    0,NaN,0,NaN,NaN,0,NaN,NaN,0,NaN,NaN,NaN,NaN,NaN,0,NaN;
    0,NaN,0,NaN,NaN,0,NaN,NaN,0,0,0,0,NaN,NaN,0,NaN;
    0,NaN,0,NaN,NaN,0,NaN,NaN,NaN,NaN,NaN,0,NaN,NaN,0,NaN;
    0,0,NaN,NaN,0,0,0,NaN,0,0,0,0,NaN,NaN,0,NaN;
    NaN,NaN,NaN,NaN,NaN,NaN,NaN,NaN,NaN,NaN,NaN,NaN,NaN,NaN,NaN,NaN;
    NaN,NaN,NaN,NaN,NaN,NaN,NaN,NaN,NaN,NaN,NaN,NaN,NaN,NaN,NaN,NaN;];

icon.precDist =...
    [NaN,NaN,NaN,NaN,NaN,NaN,NaN,NaN,NaN,NaN,NaN,NaN,NaN,NaN,NaN,NaN;
    NaN,NaN,NaN,NaN,NaN,NaN,NaN,NaN,NaN,NaN,NaN,NaN,NaN,NaN,NaN,NaN;
    0,0,0,NaN,0,0,0,0,NaN,0,0,0,NaN,0,0,0;
    0,NaN,0,NaN,0,NaN,NaN,0,NaN,0,NaN,NaN,NaN,0,NaN,NaN;
    0,0,0,NaN,0,0,0,0,NaN,0,0,NaN,NaN,0,NaN,NaN;
    0,NaN,NaN,NaN,0,NaN,0,NaN,NaN,0,NaN,NaN,NaN,0,NaN,NaN;
    0,NaN,NaN,NaN,0,NaN,NaN,0,NaN,0,0,0,NaN,0,0,0;
    NaN,NaN,NaN,NaN,NaN,NaN,NaN,NaN,NaN,NaN,NaN,NaN,NaN,NaN,NaN,NaN;
    NaN,NaN,NaN,NaN,NaN,NaN,NaN,NaN,NaN,NaN,NaN,NaN,NaN,NaN,NaN,NaN;
    0,0,NaN,NaN,0,0,0,NaN,0,0,0,0,NaN,0,0,0;
    0,NaN,0,NaN,NaN,0,NaN,NaN,0,NaN,NaN,NaN,NaN,NaN,0,NaN;
    0,NaN,0,NaN,NaN,0,NaN,NaN,0,0,0,0,NaN,NaN,0,NaN;
    0,NaN,0,NaN,NaN,0,NaN,NaN,NaN,NaN,NaN,0,NaN,NaN,0,NaN;
    0,0,NaN,NaN,0,0,0,NaN,0,0,0,0,NaN,NaN,0,NaN;
    NaN,NaN,NaN,NaN,NaN,NaN,NaN,NaN,NaN,NaN,NaN,NaN,NaN,NaN,NaN,NaN;
    NaN,NaN,NaN,NaN,NaN,NaN,NaN,NaN,NaN,NaN,NaN,NaN,NaN,NaN,NaN,NaN;];

icon.locDist =...
    [NaN,NaN,NaN,NaN,NaN,NaN,NaN,NaN,NaN,NaN,NaN,NaN,NaN,NaN,NaN,NaN;
    NaN,NaN,NaN,NaN,NaN,NaN,NaN,NaN,NaN,NaN,NaN,NaN,NaN,NaN,NaN,NaN;
    NaN,0,NaN,NaN,NaN,NaN,0,0,0,0,NaN,0,0,0,0,NaN;
    NaN,0,NaN,NaN,NaN,NaN,0,NaN,NaN,0,NaN,0,NaN,NaN,NaN,NaN;
    NaN,0,NaN,NaN,NaN,NaN,0,NaN,NaN,0,NaN,0,NaN,NaN,NaN,NaN;
    NaN,0,NaN,NaN,NaN,NaN,0,NaN,NaN,0,NaN,0,NaN,NaN,NaN,NaN;
    NaN,0,0,0,0,NaN,0,0,0,0,NaN,0,0,0,0,NaN;
    NaN,NaN,NaN,NaN,NaN,NaN,NaN,NaN,NaN,NaN,NaN,NaN,NaN,NaN,NaN,NaN;
    NaN,NaN,NaN,NaN,NaN,NaN,NaN,NaN,NaN,NaN,NaN,NaN,NaN,NaN,NaN,NaN;
    0,0,NaN,NaN,0,0,0,NaN,0,0,0,0,NaN,0,0,0;
    0,NaN,0,NaN,NaN,0,NaN,NaN,0,NaN,NaN,NaN,NaN,NaN,0,NaN;
    0,NaN,0,NaN,NaN,0,NaN,NaN,0,0,0,0,NaN,NaN,0,NaN;
    0,NaN,0,NaN,NaN,0,NaN,NaN,NaN,NaN,NaN,0,NaN,NaN,0,NaN;
    0,0,NaN,NaN,0,0,0,NaN,0,0,0,0,NaN,NaN,0,NaN;
    NaN,NaN,NaN,NaN,NaN,NaN,NaN,NaN,NaN,NaN,NaN,NaN,NaN,NaN,NaN,NaN;
    NaN,NaN,NaN,NaN,NaN,NaN,NaN,NaN,NaN,NaN,NaN,NaN,NaN,NaN,NaN,NaN;];

icon.maxProj =...
    [NaN,NaN,NaN,NaN,NaN,NaN,NaN,NaN,NaN,NaN,NaN,NaN,NaN,NaN,NaN,NaN;
    NaN,NaN,NaN,NaN,NaN,NaN,NaN,NaN,NaN,NaN,NaN,NaN,NaN,NaN,NaN,NaN;
    0,NaN,NaN,NaN,0,NaN,0,0,0,0,NaN,0,NaN,NaN,NaN,0;
    0,0,NaN,0,0,NaN,0,NaN,NaN,0,NaN,NaN,0,NaN,0,NaN;
    0,NaN,0,NaN,0,NaN,0,NaN,NaN,0,NaN,NaN,NaN,0,NaN,NaN;
    0,NaN,NaN,NaN,0,NaN,0,0,0,0,NaN,NaN,NaN,0,NaN,NaN;
    0,NaN,NaN,NaN,0,NaN,0,NaN,NaN,0,NaN,NaN,0,NaN,0,NaN;
    0,NaN,NaN,NaN,0,NaN,0,NaN,NaN,0,NaN,0,NaN,NaN,NaN,0;
    NaN,NaN,NaN,NaN,NaN,NaN,NaN,NaN,NaN,NaN,NaN,NaN,NaN,NaN,NaN,NaN;
    NaN,NaN,NaN,NaN,NaN,NaN,NaN,NaN,NaN,NaN,NaN,NaN,NaN,NaN,NaN,NaN;
    0,0,0,NaN,0,0,0,0,NaN,0,0,0,NaN,0,0,0;
    0,NaN,0,NaN,0,NaN,NaN,0,NaN,0,NaN,0,NaN,NaN,NaN,0;
    0,0,0,NaN,0,0,0,0,NaN,0,NaN,0,NaN,NaN,NaN,0;
    0,NaN,NaN,NaN,0,NaN,0,NaN,NaN,0,NaN,0,NaN,0,NaN,0;
    0,NaN,NaN,NaN,0,NaN,NaN,0,NaN,0,0,0,NaN,NaN,0,NaN;
    NaN,NaN,NaN,NaN,NaN,NaN,NaN,NaN,NaN,NaN,NaN,NaN,NaN,NaN,NaN,NaN;];

icon.aveProj =...
    [NaN,NaN,NaN,NaN,NaN,NaN,NaN,NaN,NaN,NaN,NaN,NaN,NaN,NaN,NaN,NaN;
    NaN,NaN,NaN,NaN,NaN,NaN,NaN,NaN,NaN,NaN,NaN,NaN,NaN,NaN,NaN,NaN;
    NaN,0,0,0,0,NaN,0,NaN,NaN,NaN,0,NaN,0,0,0,NaN;
    NaN,0,NaN,NaN,0,NaN,0,NaN,NaN,NaN,0,NaN,0,NaN,NaN,NaN;
    NaN,0,NaN,NaN,0,NaN,0,NaN,NaN,NaN,0,NaN,0,0,NaN,NaN;
    NaN,0,0,0,0,NaN,0,NaN,NaN,NaN,0,NaN,0,NaN,NaN,NaN;
    NaN,0,NaN,NaN,0,NaN,NaN,0,NaN,0,NaN,NaN,0,NaN,NaN,NaN;
    NaN,0,NaN,NaN,0,NaN,NaN,NaN,0,NaN,NaN,NaN,0,0,0,NaN;
    NaN,NaN,NaN,NaN,NaN,NaN,NaN,NaN,NaN,NaN,NaN,NaN,NaN,NaN,NaN,NaN;
    NaN,NaN,NaN,NaN,NaN,NaN,NaN,NaN,NaN,NaN,NaN,NaN,NaN,NaN,NaN,NaN;
    0,0,0,NaN,0,0,0,0,NaN,0,0,0,NaN,0,0,0;
    0,NaN,0,NaN,0,NaN,NaN,0,NaN,0,NaN,0,NaN,NaN,NaN,0;
    0,0,0,NaN,0,0,0,0,NaN,0,NaN,0,NaN,NaN,NaN,0;
    0,NaN,NaN,NaN,0,NaN,0,NaN,NaN,0,NaN,0,NaN,0,NaN,0;
    0,NaN,NaN,NaN,0,NaN,NaN,0,NaN,0,0,0,NaN,NaN,0,NaN;
    NaN,NaN,NaN,NaN,NaN,NaN,NaN,NaN,NaN,NaN,NaN,NaN,NaN,NaN,NaN,NaN;];

icon.genMov =...
    [NaN,NaN,NaN,NaN,NaN,NaN,NaN,NaN,NaN,NaN,NaN,NaN,NaN,NaN,NaN,NaN;
    NaN,0,0,0,0,NaN,0,0,0,NaN,0,NaN,NaN,NaN,0,NaN;
    NaN,0,NaN,NaN,NaN,NaN,0,NaN,NaN,NaN,0,0,NaN,NaN,0,NaN;
    NaN,0,NaN,NaN,NaN,NaN,0,0,NaN,NaN,0,NaN,0,NaN,0,NaN;
    NaN,0,NaN,0,0,NaN,0,NaN,NaN,NaN,0,NaN,NaN,0,0,NaN;
    NaN,0,NaN,NaN,0,NaN,0,NaN,NaN,NaN,0,NaN,NaN,NaN,0,NaN;
    NaN,0,0,0,0,NaN,0,0,0,NaN,0,NaN,NaN,NaN,0,NaN;
    NaN,NaN,NaN,NaN,NaN,NaN,NaN,NaN,NaN,NaN,NaN,NaN,NaN,NaN,NaN,NaN;
    NaN,NaN,NaN,NaN,NaN,NaN,NaN,NaN,NaN,NaN,NaN,NaN,NaN,NaN,NaN,NaN;
    0,NaN,NaN,NaN,0,NaN,0,0,0,0,NaN,0,NaN,NaN,NaN,0;
    0,0,NaN,0,0,NaN,0,NaN,NaN,0,NaN,0,NaN,NaN,NaN,0;
    0,NaN,0,NaN,0,NaN,0,NaN,NaN,0,NaN,0,NaN,NaN,NaN,0;
    0,NaN,NaN,NaN,0,NaN,0,NaN,NaN,0,NaN,0,NaN,NaN,NaN,0;
    0,NaN,NaN,NaN,0,NaN,0,NaN,NaN,0,NaN,NaN,0,NaN,0,NaN;
    0,NaN,NaN,NaN,0,NaN,0,0,0,0,NaN,NaN,NaN,0,NaN,NaN;
    NaN,NaN,NaN,NaN,NaN,NaN,NaN,NaN,NaN,NaN,NaN,NaN,NaN,NaN,NaN,NaN;];

icon.genIm =...
    [NaN,NaN,NaN,NaN,NaN,NaN,NaN,NaN,NaN,NaN,NaN,NaN,NaN,NaN,NaN,NaN;
    NaN,0,0,0,0,NaN,0,0,0,NaN,0,NaN,NaN,NaN,0,NaN;
    NaN,0,NaN,NaN,NaN,NaN,0,NaN,NaN,NaN,0,0,NaN,NaN,0,NaN;
    NaN,0,NaN,NaN,NaN,NaN,0,0,NaN,NaN,0,NaN,0,NaN,0,NaN;
    NaN,0,NaN,0,0,NaN,0,NaN,NaN,NaN,0,NaN,NaN,0,0,NaN;
    NaN,0,NaN,NaN,0,NaN,0,NaN,NaN,NaN,0,NaN,NaN,NaN,0,NaN;
    NaN,0,0,0,0,NaN,0,0,0,NaN,0,NaN,NaN,NaN,0,NaN;
    NaN,NaN,NaN,NaN,NaN,NaN,NaN,NaN,NaN,NaN,NaN,NaN,NaN,NaN,NaN,NaN;
    NaN,NaN,NaN,NaN,NaN,NaN,NaN,NaN,NaN,NaN,NaN,NaN,NaN,NaN,NaN,NaN;
    NaN,NaN,0,0,0,0,0,NaN,NaN,0,NaN,NaN,NaN,0,NaN,NaN;
    NaN,NaN,NaN,NaN,0,NaN,NaN,NaN,NaN,0,0,NaN,0,0,NaN,NaN;
    NaN,NaN,NaN,NaN,0,NaN,NaN,NaN,NaN,0,NaN,0,NaN,0,NaN,NaN;
    NaN,NaN,NaN,NaN,0,NaN,NaN,NaN,NaN,0,NaN,NaN,NaN,0,NaN,NaN;
    NaN,NaN,NaN,NaN,0,NaN,NaN,NaN,NaN,0,NaN,NaN,NaN,0,NaN,NaN;
    NaN,NaN,0,0,0,0,0,NaN,NaN,0,NaN,NaN,NaN,0,NaN,NaN;
    NaN,NaN,NaN,NaN,NaN,NaN,NaN,NaN,NaN,NaN,NaN,NaN,NaN,NaN,NaN,NaN;];

icon.genTraj =...
    [NaN,NaN,NaN,NaN,NaN,NaN,NaN,NaN,NaN,NaN,NaN,NaN,NaN,NaN,NaN,NaN;
    NaN,0,0,0,0,NaN,0,0,0,NaN,0,NaN,NaN,NaN,0,NaN;
    NaN,0,NaN,NaN,NaN,NaN,0,NaN,NaN,NaN,0,0,NaN,NaN,0,NaN;
    NaN,0,NaN,NaN,NaN,NaN,0,0,NaN,NaN,0,NaN,0,NaN,0,NaN;
    NaN,0,NaN,0,0,NaN,0,NaN,NaN,NaN,0,NaN,NaN,0,0,NaN;
    NaN,0,NaN,NaN,0,NaN,0,NaN,NaN,NaN,0,NaN,NaN,NaN,0,NaN;
    NaN,0,0,0,0,NaN,0,0,0,NaN,0,NaN,NaN,NaN,0,NaN;
    NaN,NaN,NaN,NaN,NaN,NaN,NaN,NaN,NaN,NaN,NaN,NaN,NaN,NaN,NaN,NaN;
    NaN,NaN,NaN,NaN,NaN,NaN,NaN,NaN,NaN,NaN,NaN,NaN,NaN,NaN,NaN,NaN;
    0,0,0,NaN,0,0,0,0,NaN,0,0,0,NaN,0,0,0;
    NaN,0,NaN,NaN,0,NaN,NaN,0,NaN,0,NaN,0,NaN,NaN,NaN,0;
    NaN,0,NaN,NaN,0,0,0,0,NaN,0,0,0,NaN,NaN,NaN,0;
    NaN,0,NaN,NaN,0,NaN,0,NaN,NaN,0,NaN,0,NaN,0,NaN,0;
    NaN,0,NaN,NaN,0,NaN,NaN,0,NaN,0,NaN,0,NaN,NaN,0,NaN;
    NaN,NaN,NaN,NaN,NaN,NaN,NaN,NaN,NaN,NaN,NaN,NaN,NaN,NaN,NaN,NaN;
    NaN,NaN,NaN,NaN,NaN,NaN,NaN,NaN,NaN,NaN,NaN,NaN,NaN,NaN,NaN,NaN;];

icon.scatter3D = ...
[NaN,NaN,NaN,NaN,NaN,NaN,NaN,NaN,NaN,NaN,NaN,NaN,NaN,NaN,NaN,NaN;
    0,NaN,NaN,0,NaN,0,NaN,0,0,0,NaN,0,NaN,NaN,NaN,0;
    0,NaN,NaN,0,NaN,0,NaN,0,NaN,NaN,NaN,0,NaN,NaN,NaN,0;
    0,NaN,NaN,0,NaN,0,NaN,0,0,NaN,NaN,0,NaN,0,NaN,0;
    0,NaN,0,NaN,NaN,0,NaN,0,NaN,NaN,NaN,0,NaN,0,NaN,0;
    NaN,0,NaN,NaN,NaN,0,NaN,0,0,0,NaN,NaN,0,NaN,0,NaN;
    NaN,NaN,NaN,NaN,NaN,NaN,NaN,NaN,NaN,NaN,NaN,NaN,NaN,NaN,NaN,NaN;
    NaN,NaN,NaN,NaN,NaN,NaN,NaN,NaN,NaN,NaN,NaN,NaN,NaN,NaN,NaN,NaN;
    NaN,NaN,NaN,0,0,0,NaN,NaN,NaN,0,0,0,NaN,NaN,NaN,NaN;
    NaN,NaN,0,NaN,NaN,NaN,0,NaN,NaN,0,NaN,NaN,0,NaN,NaN,NaN;
    NaN,NaN,NaN,NaN,NaN,NaN,0,NaN,NaN,0,NaN,NaN,NaN,0,NaN,NaN;
    NaN,NaN,NaN,NaN,0,0,NaN,NaN,NaN,0,NaN,NaN,NaN,0,NaN,NaN;
    NaN,NaN,NaN,NaN,NaN,NaN,0,NaN,NaN,0,NaN,NaN,NaN,0,NaN,NaN;
    NaN,NaN,0,NaN,NaN,NaN,0,NaN,NaN,0,NaN,NaN,0,NaN,NaN,NaN;
    NaN,NaN,NaN,0,0,0,NaN,NaN,NaN,0,0,0,NaN,NaN,NaN,NaN;
    NaN,NaN,NaN,NaN,NaN,NaN,NaN,NaN,NaN,NaN,NaN,NaN,NaN,NaN,NaN,NaN;];

icon.playMov =...
    [NaN,NaN,NaN,NaN,NaN,NaN,NaN,NaN,NaN,NaN,NaN,NaN,NaN,NaN,NaN,NaN;
    0,0,0,NaN,0,NaN,NaN,NaN,0,0,0,0,NaN,0,NaN,0;
    0,NaN,0,NaN,0,NaN,NaN,NaN,0,NaN,NaN,0,NaN,0,NaN,0;
    0,0,0,NaN,0,NaN,NaN,NaN,0,0,0,0,NaN,0,0,0;
    0,NaN,NaN,NaN,0,NaN,NaN,NaN,0,NaN,NaN,0,NaN,NaN,0,NaN;
    0,NaN,NaN,NaN,0,NaN,NaN,NaN,0,NaN,NaN,0,NaN,NaN,0,NaN;
    0,NaN,NaN,NaN,0,0,0,NaN,0,NaN,NaN,0,NaN,NaN,0,NaN;
    NaN,NaN,NaN,NaN,NaN,NaN,NaN,NaN,NaN,NaN,NaN,NaN,NaN,NaN,NaN,NaN;
    NaN,NaN,NaN,NaN,NaN,NaN,NaN,NaN,NaN,NaN,NaN,NaN,NaN,NaN,NaN,NaN;
    0,NaN,NaN,NaN,0,NaN,0,0,0,0,NaN,0,NaN,NaN,NaN,0;
    0,0,NaN,0,0,NaN,0,NaN,NaN,0,NaN,0,NaN,NaN,NaN,0;
    0,NaN,0,NaN,0,NaN,0,NaN,NaN,0,NaN,0,NaN,NaN,NaN,0;
    0,NaN,NaN,NaN,0,NaN,0,NaN,NaN,0,NaN,0,NaN,NaN,NaN,0;
    0,NaN,NaN,NaN,0,NaN,0,NaN,NaN,0,NaN,NaN,0,NaN,0,NaN;
    0,NaN,NaN,NaN,0,NaN,0,0,0,0,NaN,NaN,NaN,0,NaN,NaN;
    NaN,NaN,NaN,NaN,NaN,NaN,NaN,NaN,NaN,NaN,NaN,NaN,NaN,NaN,NaN,NaN;];

setappdata(1, 'handles', h)
setappdata(1, 'icons', icon)
setappdata(0, 'searchPath', pwd)
end

%% DATA
function loadData(src, event)
icon = getappdata(1, 'icons');

%initialize figure
fig = figure('Visible','off');

switch get(src, 'Label')
    case 'Imagestack'
        %initialize variables
        setappdata(fig,'isOwn',1)
        setappdata(fig,'isLoaded',0)
        setappdata(fig,'isSuperstack',0)
        setappdata(fig,'isTrack',0)
        setappdata(fig,'frame',1)
        setappdata(fig,'viewMode','monoView')
        
        %Loc Options
        setappdata(fig,'locStart',1)
        setappdata(fig,'locEnd',inf)
        setappdata(fig,'errorRate',-6)
        setappdata(fig,'w2d',9)
        setappdata(fig,'dfltnLoops',0)
        setappdata(fig,'minInt',0)
        setappdata(fig,'locParallel',0)
        setappdata(fig,'nCores',1)
        setappdata(fig,'spatialCorrection',0)
        setappdata(fig,'isRadiusTol',0)
        setappdata(fig,'radiusTol',50)
        setappdata(fig,'posTol',1.5)
        setappdata(fig,'maxOptimIter',50)
        setappdata(fig,'termTol',-2)
        
        %Bar Options
        setappdata(fig,'isScalebar',0)
        setappdata(fig,'micronBarLength',1000)
        setappdata(fig,'isColormap',0)
        setappdata(fig,'isTimestamp',0)
        setappdata(fig,'timestampSize',2)
        setappdata(fig,'timestampInkrement',0.032)
        setappdata(fig,'colormapWidth',10)
        
        %Render Options
        setappdata(fig,'exfOld',1)
        setappdata(fig,'exfNew',5)
        setappdata(fig,'rW',50)
        setappdata(fig,'rStep',10)
        setappdata(fig,'rStart',1)
        setappdata(fig,'rEnd',inf)
        setappdata(fig,'rLive',0)
        setappdata(fig,'fps',25)
        setappdata(fig,'movCompression',1)
        setappdata(fig,'convMode',1)
        setappdata(fig,'intWeight',0.01)
        setappdata(fig,'sizeFac',1)
        setappdata(fig,'isCumsum',0)
        
        %Filter Options
        setappdata(fig,'isThreshLocPrec',0)
        setappdata(fig,'minLoc',0)
        setappdata(fig,'maxLoc',inf)
        setappdata(fig,'isThreshSNR',0)
        setappdata(fig,'minSNR',0)
        setappdata(fig,'maxSNR',inf)
        setappdata(fig,'isThreshDensity',0)
        setappdata(fig,'clusterMode',1)
        
        %Optics Options
        setappdata(fig,'pxSize',0.16)
        setappdata(fig,'cntsPerPhoton',20.2)
        setappdata(fig,'emWvlnth',650)
        setappdata(fig,'NA',1.41)
        setappdata(fig,'psfScale',1.35)
        setappdata(fig,'psfStd',1.03)
        
        [filename, pathname, isOK] = uigetfile(...
            '*.tif', 'Select Imagestack', getappdata(0,'searchPath'));
        if isOK
            setappdata(0, 'searchPath', pathname)
            setappdata(fig,'pathname',pathname)
            setappdata(fig,'filename',filename)
            
            I = imread([pathname filename],getappdata(fig,'frame'));
            [height width] = size(I);
            setappdata(fig,'width',width)
            setappdata(fig,'height',height)
            setappdata(fig,'roiX0',0)
            setappdata(fig,'roiY0',0)
            setappdata(fig,'roi',[0 0 width height])
            setappdata(fig,'hROI',[])
            
            setappdata(fig,'intensityRange',[])
            
            figTitle = ['Frame 1 - ' getappdata(fig,'filename')];
            tagIntHist = 'Pixel Intensity';
            badToggles = [2:8 20:36];
        else
            return
        end %if
    case 'Superstack'
        menuFig =...
            figure(...
            'Units','normalized',...
            'Position', [0.2 0.6 0.4 0.2],...
            'Color', get(0,'defaultUicontrolBackgroundColor'),...
            'Name', 'Superstack Container',...
            'NumberTitle', 'off',...
            'MenuBar', 'none',...
            'ToolBar', 'none',...
            'Resize', 'off');
        
        hList =...
            uicontrol(...
            'Style', 'listbox',...
            'Parent', menuFig,...
            'Units','normalized',...
            'Position', [0 0 0.9 1],...
            'FontSize', 10);
        
        uicontrol(...
            'Style', 'pushbutton',...
            'Parent', menuFig,...
            'Units','normalized',...
            'Position', [0.9 0.8 0.1 0.2],...
            'FontSize', 25,...
            'String', '+',...
            'Callback', {@addStack, hList})
        
        uicontrol(...
            'Style', 'pushbutton',...
            'Parent', menuFig,...
            'Units','normalized',...
            'Position', [0.9 0.6 0.1 0.2],...
            'FontSize', 30,...
            'String', '-',...
            'Callback', {@delStack, hList})
        
        uicontrol(...
            'Style', 'pushbutton',...
            'Parent', menuFig,...
            'Units','normalized',...
            'Position', [0.9 0.4 0.1 0.2],...
            'FontSize', 10,...
            'String', 'UP',...
            'Callback', {@moveUpStack, hList})
        
        uicontrol(...
            'Style', 'pushbutton',...
            'Parent', menuFig,...
            'Units','normalized',...
            'Position', [0.9 0.2 0.1 0.2],...
            'FontSize', 10,...
            'String', 'DOWN',...
            'Callback', {@moveDownStack, hList})
        
        uicontrol(...
            'Style', 'pushbutton',...
            'Parent', menuFig,...
            'Units','normalized',...
            'Position', [0.9 0 0.1 0.2],...
            'FontSize', 10,...
            'String', 'OK',...
            'Callback', {@buildSuperstack, hList})
        
        isOK = false;
        uiwait(menuFig)
    case 'SLIMfast'
        [filename, pathname, isOK] = uigetfile(...
            '*.mat', 'Select Particle Data', getappdata(0,'searchPath'));
        if isOK
            setappdata(0, 'searchPath', pathname)
%             imageBin = struct([]);
            load([pathname filename])
            setappdata(fig,'pathname',pathname)
            setappdata(fig,'filename',imageBin.filename)
            
            %initialize variables
            setappdata(fig,'imageName',imageBin.imageName)
            
            setappdata(fig,'isOwn',1)
            setappdata(fig,'isLoaded',1)
            setappdata(fig,'isSuperstack',imageBin.isSuperstack)
            setappdata(fig,'isTrack',0)
            setappdata(fig,'frame',1)
            setappdata(fig,'viewMode','monoView')
            
            %Loc Options
            if all(isfield(imageBin,{'locStart','locEnd'}))
                setappdata(fig,'locStart',imageBin.locStart)
                setappdata(fig,'locEnd',imageBin.locEnd)
            else %for backward compatibility
                setappdata(fig,'locStart',imageBin.rStart)
                setappdata(fig,'locEnd',imageBin.rEnd)
            end %try
            
            setappdata(fig,'errorRate',imageBin.errorRate)
            setappdata(fig,'w2d',imageBin.w2d)
            setappdata(fig,'dfltnLoops',imageBin.dfltnLoops)
            setappdata(fig,'minInt',imageBin.minInt)
            setappdata(fig,'locParallel',imageBin.locParallel)
            setappdata(fig,'nCores',imageBin.nCores)
            setappdata(fig,'spatialCorrection',imageBin.spatialCorrection)
            setappdata(fig,'isRadiusTol',imageBin.isRadiusTol)
            setappdata(fig,'radiusTol',imageBin.radiusTol)
            setappdata(fig,'posTol',imageBin.posTol)
            setappdata(fig,'maxOptimIter',imageBin.maxOptimIter)
            setappdata(fig,'termTol',imageBin.termTol)
            
            %Bar Options
            setappdata(fig,'isScalebar',0)
            setappdata(fig,'micronBarLength',imageBin.micronBarLength)
            setappdata(fig,'isColormap',0)
            setappdata(fig,'isTimestamp',0)
            setappdata(fig,'timestampSize',imageBin.timestampSize)
            setappdata(fig,'timestampInkrement',imageBin.timestampInkrement)
            setappdata(fig,'colormapWidth',imageBin.colormapWidth)
            
            %Render Options
            setappdata(fig,'exfOld',imageBin.exfNew)
            setappdata(fig,'exfNew',imageBin.exfNew)
            setappdata(fig,'rW',imageBin.rW)
            setappdata(fig,'rStep',imageBin.rStep)
            setappdata(fig,'rStart',1)
            setappdata(fig,'rEnd',numel(imageBin.ctrsN))
            setappdata(fig,'rLive',imageBin.rLive)
            setappdata(fig,'fps',imageBin.fps)
            setappdata(fig,'movCompression',imageBin.movCompression)
            setappdata(fig,'convMode',1)
            setappdata(fig,'intWeight',255)
            setappdata(fig,'sizeFac',1)
            setappdata(fig,'isCumsum',imageBin.isCumsum)
            
            %Thresh Options
            setappdata(fig,'isThreshLocPrec',0)
            setappdata(fig,'minLoc',imageBin.minLoc)
            setappdata(fig,'maxLoc',imageBin.maxLoc)
            setappdata(fig,'isThreshSNR',0)
            setappdata(fig,'minSNR',imageBin.minSNR)
            setappdata(fig,'maxSNR',imageBin.maxSNR)
            setappdata(fig,'isThreshDensity',0)
            setappdata(fig,'clusterMode',1)
            
            %Optics Options
            setappdata(fig,'pxSize',imageBin.pxSize)
            if isfield(imageBin,'frameSize')
                 setappdata(fig,'frameSize',imageBin.frameSize)
            else
            setappdata(fig,'frameSize',40)
            end %if
            setappdata(fig,'cntsPerPhoton',imageBin.cntsPerPhoton)
            setappdata(fig,'emWvlnth',imageBin.emWvlnth)
            setappdata(fig,'NA',imageBin.NA)
            setappdata(fig,'psfScale',imageBin.psfScale)
            setappdata(fig,'psfStd',imageBin.psfStd)           
            
            %tracking options
            setappdata(fig,'trackStart',1)
            setappdata(fig,'trackEnd',inf)
            setappdata(fig,'Dmax',0.5)
            setappdata(fig,'searchExpFac',1.2)
            setappdata(fig,'statWin',10)
            setappdata(fig,'maxComp',1)
            setappdata(fig,'maxOffTime',2)
            setappdata(fig,'intLawWeight',0.9)
            setappdata(fig,'diffLawWeight',0.5)
            
            %ROI Options
            setappdata(fig,'width',imageBin.width)
            setappdata(fig,'height',imageBin.height)
            setappdata(fig,'roiX0',0)
            setappdata(fig,'roiY0',0)
            setappdata(fig,'roi',[0 0 imageBin.width imageBin.height])
            setappdata(fig,'hROI',[])
            
            setappdata(fig,'intensityRange',[0 255])
            setappdata(fig,'ctrsN',imageBin.ctrsN)
            
            %rendering
            roi = [0 0 imageBin.width imageBin.height];
            setappdata(fig,'startPnt',0)
            setappdata(fig,'elements',inf)
            data = preprocessData(fig, [1 1 0 0 0 0 0 1 0 0 0 0],roi);
            [I,width,height,N] = renderImage(data,roi,...
                getappdata(fig,'exfNew'),...
                getappdata(fig,'width'),...
                getappdata(fig,'height'),...
                getappdata(fig,'intWeight'),...
                getappdata(fig,'sizeFac'),...
                getappdata(fig,'pxSize'),...
                getappdata(fig,'convMode'));
            
            figTitle = [getappdata(fig,'filename') ': ' num2str(N) ' rendered'];
            tagIntHist = 'Particle Intensity';
            badToggles = [9:10 13:14 17:19 21:36];
        else
            return
        end %if
    case 'FPALM'
        [filename, pathname,isOK] = uigetfile(...
            '*.mat', 'Select Particle Coordinates', getappdata(0,'searchPath'));
        if isOK
            setappdata(1, 'searchPath', pathname)
            
            load([pathname filename],...
                'a0_all','xf_all', 'yf_all','r0_all',...
                'framenum_all', 'file_info','exf','NA',...
                'wvlnth','pix_to_pho','psf_scale','q',...
                'nmol_all','total_molecules','x_offset',...
                'x_size', 'y_offset', 'y_size',...
                'iprod_thresh','bkgn' )
            
            %format conversion
            [imageBin.filename,imageBin.pathname,isOK] =...
                uiputfile('' ,'Save converted Data to', pathname);
            if isOK
                
                %Predefined Variables
                imageBin.isOwn = true;
                imageBin.isLoaded = true;
                imageBin.isSuperstack = false;
                imageBin.isTrack = false;
                imageBin.frame = 1;
                
                %Loc Options
                imageBin.errorRate = -6;
                imageBin.w2d = 9;
                imageBin.dfltnLoops = 0;
                imageBin.minInt = iprod_thresh;
                imageBin.locParallel = false;
                imageBin.nCores = 1;
                imageBin.spatialCorrection = false;
                imageBin.isRadiusTol = false;
                imageBin.radiusTol = 50;
                imageBin.posTol = 1.5;
                imageBin.maxOptimIter = 50;
                imageBin.termTol = -2;
                
                %Bar Options
                imageBin.isScalebar = 0;
                imageBin.micronBarLength = 1000;
                imageBin.isColormap = 0;
                imageBin.colormapWidth = 20;
                imageBin.isTimestamp = 0;
                imageBin.timestampSize = 2;
                imageBin.timestampInkrement = 0.032;
                
                %Render Options
                imageBin.exfOld = exf;
                imageBin.exfNew = exf;
                imageBin.rW = 50;
                imageBin.rStep = 10;
                imageBin.rStart = nan;
                imageBin.rEnd = nan;
                imageBin.rLive = false;
                imageBin.fps = 25;
                imageBin.movCompression = 1;
                imageBin.convMode = 1;
                imageBin.intWeight = 0.01;
                imageBin.sizeFac = 1;
                imageBin.isCumsum = false;
                
                %Thresh Options
                imageBin.isThreshLocPrec = false;
                imageBin.minLoc = 0;
                imageBin.maxLoc = inf;
                imageBin.isThreshSNR = false;
                imageBin.minSNR = 0;
                imageBin.maxSNR = inf;
                imageBin.isThreshDensity = false;
                
                %Optics Options
                imageBin.pxSize = q;
                imageBin.cntsPerPhoton = pix_to_pho;
                imageBin.emWvlnth = wvlnth*1000;
                imageBin.NA = NA;
                imageBin.psfScale = psf_scale;
                imageBin.psfStd = psf_scale*0.55*(wvlnth)/NA/1.17/q/2;
                
                imageBin.ctrsN = nmol_all';
                imageBin.nrI = file_info.stop-file_info.startPnt+1;
                
                imageBin.height = y_size;
                imageBin.width = x_size;
                imageBin.roi = [x_offset y_offset x_size y_size];
                
                fidY = fopen([imageBin.pathname imageBin.filename '.ctrsY'], 'a+');
                fidX = fopen([imageBin.pathname imageBin.filename '.ctrsX'], 'a+');
                fidSignal = fopen([imageBin.pathname imageBin.filename '.signal'], 'a+');
                fidNoise = fopen([imageBin.pathname imageBin.filename '.noise'], 'a+');
                fidRadius = fopen([imageBin.pathname imageBin.filename '.radius'], 'a+');
                fidFrame = fopen([imageBin.pathname imageBin.filename '.frame'], 'a+');
                
                fwrite(fidY,yf_all,'real*8');
                fwrite(fidX,xf_all,'real*8');
                fwrite(fidSignal,a0_all,'real*8');
                fwrite(fidNoise,ones(total_molecules,1)*bkgn,'real*8');
                fwrite(fidRadius,r0_all/2,'real*8'); % 1/e^2 -> std
                fwrite(fidFrame,framenum_all,'real*8');
                fclose('all');
                
                %preallocate frame
                I = zeros(imageBin.roi(4)*imageBin.exfNew,...
                    imageBin.roi(3)*imageBin.exfNew);
                
                ctrsXY = imageBin.roi(4)*imageBin.exfNew*...
                    uint32((xf_all'-imageBin.roi(1)+1)*imageBin.exfNew)+...
                    uint32((yf_all'-imageBin.roi(2)+1)*imageBin.exfNew);
                [ctrsXY unused take] = unique(ctrsXY);
                signal = accumarray(take,a0_all*imageBin.cntsPerPhoton);
                I(ctrsXY) = signal*imageBin.intWeight;
                
                psf = buildPSF(imageBin.sizeFac,...
                    ceil(imageBin.roi(3)*imageBin.exfNew),...
                    ceil(imageBin.roi(4)*imageBin.exfNew));
                
                I = fftshift(ifft2(fft2(I).*psf));
                pxRange = [0 255];
                figTitle = [imageBin.filename ': ' num2str(total_molecules) ' rendered'];
                badToggles = [5 6 8 9 10 11 12 13 14 15 16 19 20 21 22 23];
            else
                return
            end %if
        else
            return
        end %if
    case 'Tracking Data'
        [filename, pathname,isOK] = uigetfile(...
            '*.mat', 'Select Tracking Data', getappdata(0,'searchPath'));
        if isOK
            setappdata(0, 'searchPath', pathname)
            
            [data,settings,par_per_frame] = deal([]);
            load([pathname filename])
            tracksize = cellfun('size',data.tr,1);
            data.tr(tracksize < 5) = [];
            
            setappdata(fig,'pathname',pathname)
            setappdata(fig,'tracks',data.tr)
            setappdata(fig,'nTracks',numel(data.tr))
            setappdata(fig,'ctrsN',par_per_frame)
            
            setappdata(fig,'isOwn',1)
            setappdata(fig,'isLoaded',1)
            setappdata(fig,'isSuperstack',0)
            setappdata(fig,'isTrack',1)
            setappdata(fig,'frame',1)
            setappdata(fig,'viewMode','monoView')
            
            setappdata(fig,'trackColorMode',2)
            setappdata(fig,'trackColor',{[1 1 0],...
                rand(getappdata(fig,'nTracks'),3)})
            setappdata(fig,'trackWidth',1)
            setappdata(fig,'trackVisibility',1)
            
            setappdata(fig,'rW',1)
            setappdata(fig,'rStep',1)
            setappdata(fig,'rStart',1)
            setappdata(fig,'rEnd',settings.Frames)
            setappdata(fig,'isCumsum',1)
            setappdata(fig,'isTracksizeThresh',1)
            setappdata(fig,'minTracksize',15)
            setappdata(fig,'maxTracksize',inf)
            
            setappdata(fig,'pxSize',settings.px2micron)
            setappdata(fig,'frameSize',settings.Delay*1000)
            
            %tracking options
            setappdata(fig,'trackStart',1)
            setappdata(fig,'trackEnd',inf)
            setappdata(fig,'Dmax',...
                settings.TrackingOptions.MaxDiffusionCoefficient)
            setappdata(fig,'searchExpFac',...
                settings.TrackingOptions.ResearchDiameter)
            setappdata(fig,'statWin',...
                settings.TrackingOptions.AvaragingTimeWindow)
            setappdata(fig,'maxComp',...
                settings.TrackingOptions.CombinationTresh)
            setappdata(fig,'maxOffTime',...
                settings.TrackingOptions.BlinkingProbability)
            setappdata(fig,'intLawWeight',...
                settings.TrackingOptions.WeightUniformGaussianLaw)
            setappdata(fig,'diffLawWeight',...
                settings.TrackingOptions.WeightMaxLocalDiffusion)

            %ROI Options
            width = settings.Width;
            height = settings.Height;
            setappdata(fig,'width',width)
            setappdata(fig,'height',height)
            setappdata(fig,'exfOld',1)
            setappdata(fig,'roiX0',0)
            setappdata(fig,'roiY0',0)
            setappdata(fig,'roi',[0 0 width height])
            setappdata(fig,'hROI',[])
            
            I = zeros(height,width);
            setappdata(fig,'intensityRange',[0 255])
            
            [pathname filename ext] = fileparts(settings.Filename);
            setappdata(fig,'filename',filename)
            
            figTitle = filename;
            tagIntHist = '';
            badToggles = [2:14 17:29 32:36];
        end %if
end %switch

if isOK
    logInImage(fig,[])
    set(fig,...
        'Name', figTitle,...
        'Units','normalized',...
        'Position', figPos(width/height),...
        'Color',  min(1,unifrnd(0.7,1,1,3)+...
        double(randperm(RandStream.getGlobalStream,3)==1)),...
        'NumberTitle', 'off',...
        'MenuBar', 'none',...
        'ToolBar', 'figure',...
        'DeleteFcn', @logOutImage,...
        'DockControls', 'off',...
        'Visible', 'on');
    ax = ...
        axes(...
        'Parent', fig,...
        'Units','normalized',...
        'Position', [0.05 0.05 0.9 0.9]);
    
    %draw Image
    iptsetpref('ImshowAxesVisible','off')
    hImage = imshow(I,getappdata(fig,'intensityRange'));
    setappdata(fig,'hImage',hImage)
    
    if getappdata(fig,'isTrack')
        %plot tracks 
        tracksize = cellfun('size',data.tr,1);
        if isinf(getappdata(fig,'maxTracksize'))
            hasSize = tracksize >= getappdata(fig,'minTracksize');
        else
            hasSize = tracksize >= getappdata(fig,'minTracksize') &...
                tracksize <= getappdata(fig,'maxTracksize');
        end %if
        
        cmap =getappdata(fig,'trackColor');
        hTracks = zeros(getappdata(fig,'nTracks'),1);
        for trackID = 1:getappdata(fig,'nTracks')
            hTracks(trackID) = line(data.tr{trackID}(:,1),...
                data.tr{trackID}(:,2),...
                'Parent', ax,...
                'Color', cmap{2}(trackID,:),...
                'LineWidth', getappdata(fig,'trackWidth'));
        end
        setappdata(fig,'hTracks',hTracks)
        set(hTracks(~hasSize),'Visible','off')
    end %if
    
    %personalize toolbar
    hToolBar = findall(fig,'Type','uitoolbar');
    uipushtool(...
        'Parent', hToolBar,...
        'CData', repmat(icon.save, [1 1 3]),...
        'ClickedCallback', {@saveImage,I,'8bit'})
    uipushtool(...
        'Parent', hToolBar,...
        'CData', repmat(icon.Arrow, [1 1 3]),...
        'ClickedCallback', @previousFrame)
    uitoggletool(...
        'Parent', hToolBar,...
        'CData', repmat(icon.playMov, [1 1 3]),...
        'ClickedCallback', @showRawStack)
    uipushtool(...
        'Parent', hToolBar,...
        'CData', repmat(fliplr(icon.Arrow), [1 1 3]),...
        'ClickedCallback', @nextFrame)
    uitoggletool(...
        'Parent', hToolBar,...
        'CData', repmat(icon.roi, [1 1 3]),...
        'ClickedCallback', @setROI)
    uitoggletool(...
        'Parent', hToolBar,...
        'CData', repmat(icon.options, [1 1 3]),...
        'ClickedCallback', @setOptions)
    uipushtool(...
        'Parent', hToolBar,...
        'Tag', 'max. Intensity',...
        'CData', repmat(icon.maxProj, [1 1 3]),...
        'ClickedCallback', @zProject,...
        'TooltipString', sprintf(['\n' ...
        'Do a max. Intensity z-Projection. \n' ...
        'Each Pixel in the final Image gets \n' ...
        'the max. registered Pixelvalue \n' ...
        'from the Imagestack.']))
    uipushtool(...
        'Parent', hToolBar,...
        'Tag', 'mean Intensity',...
        'CData', repmat(icon.aveProj, [1 1 3]),...
        'ClickedCallback', @zProject)
    uipushtool(...
        'Parent', hToolBar,...
        'CData', repmat(icon.colormap, [1 1 3]),...
        'ClickedCallback', 'colormapeditor')
    uipushtool(...
        'Parent', hToolBar,...
        'Tag', tagIntHist,...
        'CData', repmat(icon.intDist, [1 1 3]),...
        'ClickedCallback', @intHist)
    uipushtool(...
        'Parent', hToolBar,...
        'CData', repmat(icon.testLoc, [1 1 3]),...
        'ClickedCallback', @showLocPreview)
    uipushtool(...
        'Parent', hToolBar,...
        'CData', repmat(icon.locAll, [1 1 3]),...
        'ClickedCallback', @localization)
    uipushtool(...
        'Parent', hToolBar,...
        'CData', repmat(icon.precDist, [1 1 3]),...
        'ClickedCallback', @locPrec)
    uipushtool(...
        'Parent', hToolBar,...
        'CData', repmat(icon.s2nDist, [1 1 3]),...
        'ClickedCallback', @snrHist)
    uipushtool(...
        'Parent', hToolBar,...
        'CData', repmat(icon.locDist, [1 1 3]),...
        'ClickedCallback', @detectionTrace)
    uipushtool(...
        'Parent', hToolBar,...
        'CData', repmat(icon.genTraj, [1 1 3]),...
        'ClickedCallback', @buildTracks)
    uipushtool(...
        'Parent', hToolBar,...
        'Tag', 'Image',...
        'CData', repmat(icon.genIm, [1 1 3]),...
        'ClickedCallback', @render)
    uipushtool(...
        'Parent', hToolBar,...
        'Tag', 'Movie',...
        'CData', repmat(icon.genMov, [1 1 3]),...
        'ClickedCallback', @render)
    uipushtool(...
        'Parent', hToolBar,...
        'Tag', '3D ImScatter',...
        'CData', repmat(icon.scatter3D, [1 1 3]),...
        'ClickedCallback', @scatterPlot)
    
    hToggleList = findall(hToolBar);
    delete(hToggleList(badToggles))
    
    %     jToolbar = get(get(imageBin.hToolBar,'JavaContainer'),'ComponentPeer');
    %     set(jToolbar,'Background',get(imageBin.hFig,'Color'));
    
else
    return
end %if

    function addStack(src, event, hList)
        [stackname, stackpath,isOK] = uigetfile('*.tif',...
            'Select Imagestacks', getappdata(0,'searchPath'),...
            'MultiSelect', 'on');
        if isOK
            setappdata(0, 'searchPath', stackpath)
            content = get(hList, 'String');
            contentNew = cellstr(strcat(stackpath, stackname));
            content = [content',contentNew];
            set(hList, 'String', content)
        else
            return
        end %if
    end
    function delStack(src, event, hList)
        bad = get(hList, 'Value');
        content = get(hList, 'String');
        if isempty(content)
            return
        else
            content(bad) = [];
            set(hList, 'String', content, 'Value', 1)
        end %if
    end
    function moveUpStack(src, event, hList)
        pos = get(hList, 'Value');
        if pos > 1
            content = get(hList, 'String');
            content(pos-1:pos) = [content(pos); content(pos-1)];
            set(hList, 'String', content, 'Value', pos-1)
        else
            return
        end %if
    end
    function moveDownStack(src, event, hList)
        pos = get(hList, 'Value');
        content = get(hList, 'String');
        if pos < numel(content)
            content(pos:pos+1) = [content(pos+1); content(pos)];
            set(hList, 'String', content, 'Value', pos+1)
        else
            return
        end %if
    end
    function buildSuperstack(src, event, hList)
        content = get(hList, 'String');
        if isempty(content)
            return
        else
            %initialize variables
            for idx = 1:numel(content)
                [pathname_, filename_, ext_] = fileparts(content{idx});
                pathname{1,idx} = [pathname_ '\'];
                filename{1,idx} = [filename_ ext_];
            end
            setappdata(fig,'pathname',pathname)
            setappdata(fig,'filename',filename)
            
            setappdata(fig,'isOwn',1)
            setappdata(fig,'isLoaded',0)
            setappdata(fig,'isSuperstack',1)
            setappdata(fig,'isTrack',0)
            setappdata(fig,'frame',1)
            setappdata(fig,'stack',1)
            setappdata(fig,'stackSize',[])
            setappdata(fig,'viewMode','monoView')
            
            %Loc Options
            setappdata(fig,'locStart',1)
            setappdata(fig,'locEnd',inf)
            setappdata(fig,'errorRate',-6)
            setappdata(fig,'w2d',9)
            setappdata(fig,'dfltnLoops',0)
            setappdata(fig,'minInt',0)
            setappdata(fig,'locParallel',0)
            setappdata(fig,'nCores',1)
            setappdata(fig,'spatialCorrection',0)
            setappdata(fig,'isRadiusTol',0)
            setappdata(fig,'radiusTol',50)
            setappdata(fig,'posTol',1.5)
            setappdata(fig,'maxOptimIter',50)
            setappdata(fig,'termTol',-2)
            
            %Bar Options
            setappdata(fig,'isScalebar',0)
            setappdata(fig,'micronBarLength',1000)
            setappdata(fig,'isColormap',0)
            setappdata(fig,'isTimestamp',0)
            setappdata(fig,'timestampSize',2)
            setappdata(fig,'timestampInkrement',0.032)
            setappdata(fig,'colormapWidth',10)
            
            %Render Options
            setappdata(fig,'exfOld',1)
            setappdata(fig,'exfNew',5)
            setappdata(fig,'rW',50)
            setappdata(fig,'rStep',10)
            setappdata(fig,'rStart',1)
            setappdata(fig,'rEnd',inf)
            setappdata(fig,'rLive',0)
            setappdata(fig,'fps',25)
            setappdata(fig,'movCompression',1)
            setappdata(fig,'convMode',1)
            setappdata(fig,'intWeight',0.01)
            setappdata(fig,'sizeFac',1)
            setappdata(fig,'isCumsum',0)
            
            %Filter Options
            setappdata(fig,'isThreshLocPrec',0)
            setappdata(fig,'minLoc',0)
            setappdata(fig,'maxLoc',inf)
            setappdata(fig,'isThreshSNR',0)
            setappdata(fig,'minSNR',0)
            setappdata(fig,'maxSNR',inf)
            setappdata(fig,'isThreshDensity',0)
            setappdata(fig,'clusterMode',1)
            
            %Optics Options
            setappdata(fig,'pxSize',0.16)
            setappdata(fig,'cntsPerPhoton',20.2)
            setappdata(fig,'emWvlnth',650)
            setappdata(fig,'NA',1.41)
            setappdata(fig,'psfScale',1.35)
            setappdata(fig,'psfStd',1.03)
            
            I = imread([pathname{1} filename{1}],...
                getappdata(fig,'frame'));
            [height width] = size(I);
            setappdata(fig,'width',width)
            setappdata(fig,'height',height)
            setappdata(fig,'roiX0',0)
            setappdata(fig,'roiY0',0)
            setappdata(fig,'roi',[0 0 width height])
            setappdata(fig,'hROI',[])
            
            setappdata(fig,'intensityRange',[])
            
            figTitle = ['Frame 1 - ' filename{1}];
            tagIntHist = 'Pixel Intensity';
            badToggles = [2:8 20:36];
            
            close(menuFig)
        end %if
    end
end
function saveImage(src,event,I,mode)
switch mode
    case '8bit'
        I = uint8(I);
    case '16bit'
        I = uint16(I);
    otherwise
end %switch

[filename,pathname,isOK] =...
    uiputfile('.tif' ,'Save to', getappdata(0,'searchPath'));
if isOK
    imwrite(I,[pathname filename])
end %if
end

function logInImage(src, event)
if getappdata(src,'isLoaded')
    masterBinHandles = getappdata(1, 'handles');
    if getappdata(src,'isTrack')
        uimenu(...
            'Parent', masterBinHandles.menuTrackChannel,...
            'Label', regexprep(getappdata(src,'filename'),...
            {'(',')','[',']','{','}','+'}, '_'),...
            'Callback', strcat('if strcmp(get(gcbo, ''Checked''),''on'');',...
            'set(gcbo, ''Checked'', ''off''); else;',...
            'set(gcbo, ''Checked'', ''on''); end'),...
            'UserData', src);
    else
        h1 =...
            uimenu(...
            'Parent', masterBinHandles.menuImageChannel(1),...
            'Label', regexprep(getappdata(src,'filename'),...
            {'(',')','[',']','{','}','+'}, '_'),...
            'Callback', @changeCheckMode,...
            'UserData', src);
        h2 =...
            uimenu(...
            'Parent', masterBinHandles.menuImageChannel(2),...
            'Label', regexprep(getappdata(src,'filename'),...
            {'(',')','[',']','{','}','+'}, '_'),...
            'Callback', @changeCheckMode,...
            'UserData', src);
        h3 =...
            uimenu(...
            'Parent', masterBinHandles.menuImageChannel(3),...
            'Label', regexprep(getappdata(src,'filename'),...
            {'(',')','[',']','{','}','+'}, '_'),...
            'Callback', @changeCheckMode,...
            'UserData', src);
        
        if all(strcmp('off', get(allchild(...
                masterBinHandles.menuImageChannel(1)), 'Checked')))
            set(h1, 'Checked', 'on')
        elseif all(strcmp('off', get(allchild(...
                masterBinHandles.menuImageChannel(2)), 'Checked')))
            set(h2, 'Checked', 'on')
        elseif all(strcmp('off', get(allchild(...
                masterBinHandles.menuImageChannel(3)), 'Checked')))
            set(h3, 'Checked', 'on')
        end %if
    end %if
end %if
end
function logOutImage(src, event)
rootFig = findobj(0,'Tag','root');

if ~isempty(rootFig)
masterBinHandles = getappdata(1, 'handles');
if getappdata(src,'isTrack')
    delete(findobj(masterBinHandles.menuTrackChannel,'UserData', src));
else
    delete(findobj(masterBinHandles.menuImageChannel,'UserData', src));
end %if
delete(findobj(allchild(0),'Color',get(src,'Color')))
end %if
end

function showRawStack(src, event)
endOfStack = nextFrame(src, event);
pause(0.5)
while ~endOfStack && strcmp(get(src,'state'),'on')
    endOfStack = nextFrame(src, event);
    pause(0.5)
end %while
end
function previousFrame(src, event)
% imageBin = getappdata(hFig, 'imageBin');
fig = gcbf;
frame = getappdata(fig,'frame')-1;
pathname = getappdata(fig,'pathname');
filename = getappdata(fig,'filename');

if getappdata(fig,'isSuperstack')
    if frame > 0
        I = double(imread([pathname{getappdata(fig,'stack')}...
            filename{getappdata(fig,'stack')}],frame));
        set(fig, 'Name',...
            ['Frame: ' num2str(frame)...
            ' - ' filename{getappdata(fig,'stack')}])
    else
        if getappdata(fig,'stack') > 1
            %jump to previous stack
            setappdata(fig,'stack',getappdata(fig,'stack')-1);
            stackSize = getappdata(fig,'stackSize');
            frame = stackSize(getappdata(fig,'stack'));
            I = double(imread([pathname{getappdata(fig,'stack')}...
                filename{getappdata(fig,'stack')}],frame));
            set(fig, 'Name',...
                ['Frame: ' num2str(frame)...
                ' - ' filename{getappdata(fig,'stack')}])
        else
            return
        end %if
    end %if
else
    if frame > 0
        I = imread([getappdata(fig,'pathname')...
            getappdata(fig,'filename')],frame);
        set(fig, 'Name',...
            ['Frame: ' num2str(frame) ' - ' getappdata(fig,'filename')])
    else
        return
    end %if
end %if
setappdata(fig,'frame',frame)
set(getappdata(fig,'hImage'), 'CData', I)
caxis([min(min(I)) max(max(I))])
end
function endOfStack = nextFrame(src, event)
fig = gcbf;
frame = getappdata(fig,'frame')+1;
pathname = getappdata(fig,'pathname');
filename = getappdata(fig,'filename');
endOfStack = false;

try
    if getappdata(fig,'isSuperstack')
        I = double(imread([pathname{getappdata(fig,'stack')}...
            filename{getappdata(fig,'stack')}],frame));
        set(fig, 'Name',...
            ['Frame: ' num2str(frame) ' - ' filename{getappdata(fig,'stack')}])
    else
        I = imread([pathname filename],frame);
        set(fig, 'Name',...
            ['Frame: ' num2str(frame) ' - ' filename])
    end
    setappdata(fig,'frame',frame)
catch
    if getappdata(fig,'isSuperstack')
        %jump to following imagestack
        if getappdata(fig,'stack') < numel(filename)
            stackSize = getappdata(fig,'stackSize');
            stackSize(getappdata(fig,'stack')) = frame -1;
            setappdata(fig,'stackSize',stackSize)
            setappdata(fig,'stack',getappdata(fig,'stack')+1);
            setappdata(fig,'frame',1)
            
            I = double(imread([pathname{getappdata(fig,'stack')}...
                filename{getappdata(fig,'stack')}],1));
            set(fig, 'Name',...
                ['Frame: 1 - ' filename{getappdata(fig,'stack')}])
        else
            warndlg('End of Stack reached', 'Info')
            endOfStack = true;
            return
        end %if
    else
        warndlg('End of Stack reached', 'Info')
        endOfStack = true;
        return
    end %if
end %if
set(getappdata(fig,'hImage'), 'CData', I)
caxis([min(min(I)) max(max(I))])
end

function setROI(src, event)
fig = gcbf;

switch get(src,'State')
    case 'on'
        ax = findobj(fig,'Type','axes');
        
        %draw user defined ROI
        hRoi = imrect(ax);
        setappdata(fig,'hROI',hRoi)
        
        hMenu = uicontextmenu;
        uimenu(hMenu, 'Label', 'Adjust ROI Placement',...
            'Callback', @adjustROI);
        hPatch = findobj(hRoi,'Type','patch');
        set(hPatch,'FaceColor', [1 1 1],...
            'FaceAlpha', 0.3,...
            'UIContextMenu', hMenu)
        
        pos = getPosition(hRoi);
        setappdata(fig,'roi',...
            [pos(1)-0.5 pos(2)-0.5...
            pos(3) pos(4)]/getappdata(fig,'exfOld')+...
            [getappdata(fig,'roiX0') getappdata(fig,'roiY0') 0 0])
        
        hRoiText = text(pos(1), pos(2),...
            sprintf([' x0 = ' num2str(((pos(1)-0.5)/getappdata(fig,'exfOld')+...
            getappdata(fig,'roiX0'))*getappdata(fig,'pxSize')) ' ?m \n',...
            ' y0 = ' num2str((pos(2)-0.5)/getappdata(fig,'exfOld')+...
            getappdata(fig,'roiX0')) ' ?m \n',...
            ' width = ' num2str(pos(3)/getappdata(fig,'exfOld')*...
            getappdata(fig,'pxSize')) ' ?m \n',...
            ' height = ' num2str(pos(4)/getappdata(fig,'exfOld')*...
            getappdata(fig,'pxSize')) ' ?m']),...
            'FontSize', 8,...
            'FontWeight', 'bold',...
            'Color', [0 1 0],...
            'VerticalAlignment', 'top');
        setappdata(fig,'hRoiText',hRoiText)
        
        addNewPositionCallback(hRoi,@posInfo);
        cnstrnts = get(ax,{'XLim','YLim'});
        fcn = makeConstrainToRectFcn('imrect',...
            cnstrnts{1}, cnstrnts{2});
        setPositionConstraintFcn(hRoi,fcn);
    case 'off'
        if ~isempty(getappdata(fig,'hROI'))
        delete(getappdata(fig,'hROI'))
        delete(getappdata(fig,'hRoiText'))
        setappdata(fig,'hROI',[])
        setappdata(fig,'roi',...
            [0 0 getappdata(fig,'width') getappdata(fig,'height')])
        end %if
end %switch
    function posInfo(pos)
        set(hRoiText, 'Position', [pos(1) pos(2) 0],...
            'String',sprintf([' x0 = ' num2str(((pos(1)-0.5)/getappdata(fig,'exfOld')+...
            getappdata(fig,'roiX0'))*getappdata(fig,'pxSize')) ' ?m \n',...
            ' y0 = ' num2str((pos(2)-0.5)/getappdata(fig,'exfOld')+...
            getappdata(fig,'roiX0')) ' ?m \n',...
            ' width = ' num2str(pos(3)/getappdata(fig,'exfOld')*...
            getappdata(fig,'pxSize')) ' ?m \n',...
            ' height = ' num2str(pos(4)/getappdata(fig,'exfOld')*...
            getappdata(fig,'pxSize')) ' ?m']))
        
        setappdata(fig,'roi',...
            [pos(1)-0.5 pos(2)-0.5...
            pos(3) pos(4)]/getappdata(fig,'exfOld')+...
            [+getappdata(fig,'roiX0') +getappdata(fig,'roiY0') 0 0])
    end
    function adjustROI(src, event)
        %%
        figNew =...
            figure(...
            'Tag', 'home',...
            'Units','normalized',...
            'Position', [0.8 0.5 0.15 0.15],...
            'Color', get(fig,'Color'),...
            'NumberTitle', 'off',...
            'MenuBar', 'none',...
            'ToolBar', 'none',...
            'Resize', 'off');
        
        uicontrol(...
            'Style', 'pushbutton',...
            'Parent', figNew,...
            'Units','normalized',...
            'Position', [0.33 0.67 0.34 0.33],...
            'FontSize', 10,...
            'FontWeight', 'bold',...
            'FontUnits', 'normalized',...
            'String', 'UP',...
            'Callback', @moveROI,...
            'BackgroundColor', get(fig,'Color'))
        uicontrol(...
            'Style', 'pushbutton',...
            'Parent', figNew,...
            'Units','normalized',...
            'Position', [0.33 0 0.34 0.33],...
            'FontSize', 10,...
            'FontWeight', 'bold',...
            'FontUnits', 'normalized',...
            'String', 'DOWN',...
            'Callback', @moveROI,...
            'BackgroundColor', get(fig,'Color'))
        uicontrol(...
            'Style', 'pushbutton',...
            'Parent', figNew,...
            'Units','normalized',...
            'Position', [0 0.33 0.33 0.33],...
            'FontSize', 10,...
            'FontWeight', 'bold',...
            'FontUnits', 'normalized',...
            'String', 'LEFT',...
            'Callback', @moveROI,...
            'BackgroundColor', get(fig,'Color'))
        uicontrol(...
            'Style', 'pushbutton',...
            'Parent', figNew,...
            'Units','normalized',...
            'Position', [0.67 0.33 0.33 0.33],...
            'FontSize', 10,...
            'FontWeight', 'bold',...
            'FontUnits', 'normalized',...
            'String', 'RIGHT',...
            'Callback', @moveROI,...
            'BackgroundColor', get(fig,'Color'))
        uicontrol(...
            'Style', 'pushbutton',...
            'Parent', figNew,...
            'Units','normalized',...
            'Position', [0 0.67 0.33 0.33],...
            'FontSize', 8,...
            'FontWeight', 'bold',...
            'FontUnits', 'normalized',...
            'String', '+width',...
            'Callback', @moveROI,...
            'BackgroundColor', get(fig,'Color'))
        uicontrol(...
            'Style', 'pushbutton',...
            'Parent', figNew,...
            'Units','normalized',...
            'Position', [0 0 0.33 0.33],...
            'FontSize', 8,...
            'FontWeight', 'bold',...
            'FontUnits', 'normalized',...
            'String', '-width',...
            'Callback', @moveROI,...
            'BackgroundColor', get(fig,'Color'))
        uicontrol(...
            'Style', 'pushbutton',...
            'Parent', figNew,...
            'Units','normalized',...
            'Position', [0.67 0.67 0.33 0.33],...
            'FontSize', 8,...
            'FontWeight', 'bold',...
            'FontUnits', 'normalized',...
            'String', '+height',...
            'Callback', @moveROI,...
            'BackgroundColor', get(fig,'Color'))
        uicontrol(...
            'Style', 'pushbutton',...
            'Parent', figNew,...
            'Units','normalized',...
            'Position', [0.67 0 0.33 0.33],...
            'FontSize', 8,...
            'FontWeight', 'bold',...
            'FontUnits', 'normalized',...
            'String', '-height',...
            'Callback', @moveROI,...
            'BackgroundColor', get(fig,'Color'))
        uicontrol(...
            'Style', 'pushbutton',...
            'Parent', figNew,...
            'Units','normalized',...
            'Position', [0.33 0.33 0.34 0.33],...
            'FontSize', 10,...
            'FontWeight', 'bold',...
            'FontUnits', 'normalized',...
            'String', 'sync',...
            'Callback', @moveROI,...
            'BackgroundColor', get(fig,'Color'))
        
        function moveROI(src, event)
            pos = ceil(getPosition(hRoi));
            switch get(src, 'String')
                case 'UP'
                    if pos(2) > 1
                        setPosition(hRoi,pos-[0 1 0 0])
                    end %if
                case 'DOWN'
                    if pos(2)+pos(4) < cnstrnts{2}(2)
                        setPosition(hRoi,pos+[0 1 0 0])
                    end %if
                case 'LEFT'
                    if pos(1) > 1
                        setPosition(hRoi,pos-[1 0 0 0])
                    end %if
                case 'RIGHT'
                    if pos(1)+pos(3) < cnstrnts{1}(2)
                        setPosition(hRoi,pos+[1 0 0 0])
                    end %if
                case '+width'
                    if pos(1)+pos(3) < cnstrnts{1}(2)
                        setPosition(hRoi,pos+[0 0 1 0])
                    end %if
                case '-width'
                    if pos(3) > 1
                        setPosition(hRoi,pos-[0 0 1 0])
                    end %if
                case '+height'
                    if pos(2)+pos(4) < cnstrnts{2}(2)
                        setPosition(hRoi,pos+[0 0 0 1])
                    end %if
                case '-height'
                    if pos(4) > 1
                        setPosition(hRoi,pos-[0 0 0 1])
                    end %if
                case 'sync'
                    figs = findobj(0,'Type', 'figure',...
                        '-not', 'Color', get(fig, 'Color'),...
                        '-not', 'Name','SLIMfast Build 1.103e');
                    
                    if isempty(figs)
                        warndlg('No ROI found to sync with', 'Info')
                        return
                    else
                        if iscell(figs)
                            figs = cell2mat(figs);
                        end %if
                        [selection,isOK] = listdlg('ListString',...
                            get(figs,'Name'),'Name', 'Sync To:');
                        if isOK
                            api = iptgetapi(findobj(figs(selection),'Tag', 'imrect'));
                            setPosition(hRoi,api.getPosition())
                        end %if
                    end %if
            end %switch
        end
    end
end

%% VISUALIZATION
function showLocPreview(src, event)
fig = gcbf;

I = get(getappdata(fig,'hImage'), 'CData');

%search for ROI
if isempty(getappdata(fig,'hROI'))
    roi = ceil(getappdata(fig,'roi'));
else
    roi = ceil(getappdata(fig,'roi'));
    I = I(roi(2):roi(2)+roi(4),...
        roi(1):roi(1)+roi(3));
end

optim = [...
    getappdata(fig,'maxOptimIter')
    getappdata(fig,'termTol')
    getappdata(fig,'isRadiusTol')
    getappdata(fig,'radiusTol')
    getappdata(fig,'posTol')];

[list dfltI mask good] = ...
    detect_et_estime_part_1vue_deflt(...
    double(I),...
    getappdata(fig,'w2d'),...
    getappdata(fig,'psfStd'),...
    chi2inv(1-1/10^(getappdata(fig,'errorRate')*-1),1),...
    getappdata(fig,'dfltnLoops'),...
    roi(3),roi(4),...
    getappdata(fig,'minInt'),...
    optim);

figure(...
    'Units','normalized',...
    'Position', get(fig, 'Position'),...
    'Color', get(fig,'Color'),...
    'Name', ['Frame: ' num2str(getappdata(fig,'frame'))...
    ' (' num2str(good) ' Detections)'],...
    'NumberTitle', 'off',...
    'MenuBar', 'none',...
    'ToolBar', 'figure');
hToolBar = findall(gcf,'Type','uitoolbar');
hToggleList = findall(hToolBar);
delete(hToggleList([2 3 4 5 6 7 8 9 10 13 14 15 16 17]))
axes(...
    'Parent', gcf,...
    'Units','normalized',...
    'Position', [0.05 0.05 0.9 0.9]);

imshow(I, []);
rectangle(...
    'Position',roi+[0.5 0.5 0 0],...
    'EdgeColor', [1 0 0],...
    'LineWidth', 1)
rho = linspace(0,2*pi,10)';
patch(repmat(1+roi(1)+list(:,2)',10,1)+...
    cos(rho)*list(:,6)',...
    repmat(1+roi(2)+list(:,1)',10,1)+...
    sin(rho)*list(:,6)',...
    repmat(shiftdim([1 0 0],-1),1,good),...
    'EdgeColor', 'none', 'FaceAlpha', 0.5)
end

function mergeChannels(src, event)
if strcmp(get(src,'Label'),'monoView')
else
    masterBinHandles = getappdata(1,'handles');
    icon = getappdata(1, 'icons');
    
    %update work mode
    changeCheckMode(src,[])
    
    figNew = figure(...
        'MenuBar', 'none',...
        'Toolbar','figure',...
        'DockControls', 'off',...
        'NumberTitle', 'off',...
        'Color', min(1,unifrnd(0.7,1,1,3)+...
        double(randperm(RandStream.getDefaultStream,3)==1)),...
        'Visible', 'off');
    
    
    if strcmp(get(src,'Label'),'dualView')
        setappdata(figNew,'viewMode','dualView')
    elseif strcmp(get(src,'Label'),'tripleView')
        setappdata(figNew,'viewMode','tripleView')
    end %if
    
    [imScrFig trackSrcFig] = getSelectedFigHandles;
    imCh = find(~isnan(imScrFig))';
    nImCh = numel(imCh);
    
    trackCh = find(~isnan(trackSrcFig))';
    nTrackCh = numel(trackCh);
    
    setappdata(figNew,'imSrcFig',imScrFig)
    setappdata(figNew,'imCh',imCh)
    setappdata(figNew,'nImCh',nImCh)
    
    setappdata(figNew,'trackSrcFig',trackSrcFig(trackCh))
    setappdata(figNew,'nTrackCh',nTrackCh)
    
    for ch = imCh
        I(:,:,ch) = get(getappdata(imScrFig(ch),'hImage'),'CData');
    end %for
    [height width depth] = size(I);
    I = cat(3,I,zeros(height,width,3-depth));
    
    transferVarList(figNew,imScrFig(imCh),'merge')
    
    %open image window
    set([imScrFig(imCh);trackSrcFig], 'Visible', 'off')
    set(figNew,...
        'Units','normalized',...
        'Position', figPos(width/height),...
        'DeleteFcn', {@splitChannels, [imScrFig(imCh);trackSrcFig]},...
        'Visible', 'on');
    axes(...
        'Parent', figNew,...
        'Units','normalized',...
        'Position', [0.05 0.05 0.9 0.9]);
    
    %customize toolbar
    hToolBar = findall(figNew,'Type','uitoolbar');
    uipushtool(...
        'Parent', hToolBar,...
        'CData', repmat(icon.save, [1 1 3]),...
        'ClickedCallback', {@saveImage,I,'8bit'})
    uitoggletool(...
        'Parent', hToolBar,...
        'CData', repmat(icon.roi, [1 1 3]),...
        'ClickedCallback', @setROI)
    uitoggletool(...
        'Parent', hToolBar,...
        'CData', repmat(icon.options, [1 1 3]),...
        'ClickedCallback', @setOptions)
    uipushtool(...
                    'Parent', hToolBar,...
                    'Tag', 'Image',...
                    'CData', repmat(icon.genIm, [1 1 3]),...
                    'ClickedCallback', @render)
    uipushtool(...
        'Parent', hToolBar,...
        'Tag', 'Movie',...
        'CData', repmat(icon.genMov, [1 1 3]),...
        'ClickedCallback', @render)
    hToggleList = findall(hToolBar);
    delete(hToggleList([5 7:15 18:23]))
    
    imshow(uint8(I), []);
    for ch = 1:nTrackCh
        hTracks = copyobj(getappdata(trackSrcFig(ch),'hTracks'),gca);
        xdata = get(hTracks,'XData');
        set(hTracks,{'XData'}, cellfun(@(x) x*...
            getappdata(figNew,'exfNew')-1, xdata, 'un',0))
        ydata = get(hTracks,'YData');
        set(hTracks,{'YData'}, cellfun(@(x) x*...
            getappdata(figNew,'exfNew')-1, ydata, 'un',0))
    end %for
end %if
    function splitChannels(src, event, hFig)
        set(hFig, 'Visible', 'on')
        hList = allchild(masterBinHandles.menuDataMode);
        set(hList(1:3), 'Checked', 'off')
        set(hList(3), 'Checked', 'on')
    end
end

function render(src, event)
icon = getappdata(1, 'icons');
fig = gcbf;

figNew = figure(...
    'MenuBar', 'none',...
    'Toolbar','figure',...
    'DockControls', 'off',...
    'NumberTitle', 'off',...
    'Color', get(fig,'Color')-unifrnd(0.09,0.11,1,3),...
    'Visible', 'off');

switch getappdata(fig,'viewMode')
    case 'monoView'
        transferVarList(figNew,fig,'render-mono')
                
        switch get(src, 'Tag')
            case 'Image' %BUILD IMAGE
                
                %framerange selected
                idx = [-1; cumsum(getappdata(figNew,'ctrsN'))];
                if getappdata(fig,'rStart') == 1
                    setappdata(figNew,'startPnt',0)
                else
                    setappdata(figNew,'startPnt',...
                        idx(getappdata(fig,'rStart'))+1)
                end %if
                if isinf(getappdata(fig,'rEnd'))
                    setappdata(figNew,'rEnd',numel(getappdata(figNew,'ctrsN')))
                    setappdata(figNew,'elements',inf)
                else
                    setappdata(figNew,'elements',...
                        idx(getappdata(fig,'rEnd')+1)-...
                        max(1,getappdata(figNew,'startPnt'))+1)
                end %if
                
                %rendering
                roi = getappdata(fig,'roi');
                if getappdata(fig,'convMode') == 1
                    returnVal = [1 1 0 0 0 0 0 1 0 0 0 0];
                else
                    returnVal = [1 1 0 0 0 0 0 1 1 0 0 0];
                end %if
                data = preprocessData(figNew,returnVal,roi);
                
                [imRendered,width,height,N] = renderImage(data,roi,...
                    getappdata(figNew,'exfNew'),...
                    getappdata(figNew,'width'),...
                    getappdata(figNew,'height'),...
                    getappdata(figNew,'intWeight'),...
                    getappdata(figNew,'sizeFac'),...
                    getappdata(figNew,'pxSize'),...
                    getappdata(figNew,'convMode'));
                
                if getappdata(figNew,'isColormap')
                    imRendered = imprintColormap(...
                        imRendered,...
                        width,...
                        getappdata(fig,'colormapWidth'),...
                        1);
                end
                if getappdata(figNew,'isScalebar')
                    imRendered = imprintScalebar(...
                        imRendered,...
                        width,...
                        height,...
                        getappdata(fig,'exfNew'),...
                        getappdata(fig,'micronBarLength'),...
                        getappdata(fig,'pxSize'),...
                        getappdata(fig,'timestampSize'), 1);
                end %if
                
                setappdata(figNew,'roiX0', roi(1))
                setappdata(figNew,'roiY0', roi(2))
                setappdata(figNew,'exfOld',getappdata(fig,'exfNew'))
                
                logInImage(figNew,[])
                set(figNew,...
                    'Name', sprintf('%s: %d/%d rendered',...
                    getappdata(figNew,'filename'),N,...
                    sum(getappdata(figNew,'ctrsN'))),...
                    'Units','normalized',...
                    'Position', figPos(width/height),...
                    'DeleteFcn', @logOutImage,...
                    'Visible', 'on')
                axes(...
                    'Parent', figNew,...
                    'Units','normalized',...
                    'Position', [0.05 0.05 0.9 0.9]);
                
                %customize toolbar
                hToolBar = findall(figNew,'Type','uitoolbar');
                uipushtool(...
                    'Parent', hToolBar,...
                    'CData', repmat(icon.save, [1 1 3]),...
                    'ClickedCallback', {@saveImage,imRendered,'8bit'})
                uitoggletool(...
                    'Parent', hToolBar,...
                    'CData', repmat(icon.roi, [1 1 3]),...
                    'ClickedCallback', @setROI)
                uipushtool(...
                    'Parent', hToolBar,...
                    'CData', repmat(icon.colormap, [1 1 3]),...
                    'ClickedCallback', 'colormapeditor')
                uitoggletool(...
                    'Parent', hToolBar,...
                    'CData', repmat(icon.options, [1 1 3]),...
                    'ClickedCallback', @setOptions)
                uipushtool(...
                    'Parent', hToolBar,...
                    'CData', repmat(icon.opt2txt, [1 1 3]),...
                    'ClickedCallback', {@exportSettings, 'Image'})
                uipushtool(...
                    'Parent', hToolBar,...
                    'Tag', 'Particle Intensity',...
                    'CData', repmat(icon.intDist, [1 1 3]),...
                    'ClickedCallback', @intHist)
                uipushtool(...
                    'Parent', hToolBar,...
                    'CData', repmat(icon.precDist, [1 1 3]),...
                    'ClickedCallback', @locPrec)
                uipushtool(...
                    'Parent', hToolBar,...
                    'CData', repmat(icon.s2nDist, [1 1 3]),...
                    'ClickedCallback', @snrHist)
                uipushtool(...
                    'Parent', hToolBar,...
                    'CData', repmat(icon.locDist, [1 1 3]),...
                    'ClickedCallback', @detectionTrace)
                uipushtool(...
                    'Parent', hToolBar,...
                    'Tag', 'Image',...
                    'CData', repmat(icon.genIm, [1 1 3]),...
                    'ClickedCallback', @render)
                uipushtool(...
                    'Parent', hToolBar,...
                    'Tag', 'Movie',...
                    'CData', repmat(icon.genMov, [1 1 3]),...
                    'ClickedCallback', @render)
                
                hToggleList = findall(hToolBar);
                delete(hToggleList([13:21 24:28]))
                
                %draw Image
                hImage = imshow(uint8(imRendered));
                setappdata(figNew,'hImage',hImage)
            case 'Movie' %BUILD MOVIE
                
                % create moviepreview
                roi = getappdata(fig,'roi');
                if getappdata(fig,'convMode') == 1
                    returnVal = [1 1 0 0 0 0 0 1 0 0 0 0];
                else
                    returnVal = [1 1 0 0 0 0 0 1 1 0 0 0];
                end %if
                
                previewFig = buildMoviePreview;
                colormapeditor
                uiwait(previewFig)
                
                % create movie
                %preallocate avi-file on harddisk
                [moviename,moviepath,isOK] =...
                    uiputfile('.avi' ,'Save Movie to',...
                    [getappdata(0,'searchPath') getappdata(fig,'filename')...
                    '_WinSize_' num2str(getappdata(fig,'rW'))...
                    '_Stepsize_' num2str(getappdata(fig,'rStep')) '_movie']);
                if isOK
                    %set movies colormap and compression method
                    comprssnMethod = {'RLE','MSVC','none'};
                    hMovie = avifile([moviepath moviename],...
                        'Colormap', cmap,...
                        'Compression', comprssnMethod{getappdata(fig,'movCompression')},...
                        'fps', getappdata(fig,'fps'));
                    
                    % create movieframes
                    hProgressbar = waitbar(0,'Generating Movie...','Color',...
                        get(0,'defaultUicontrolBackgroundColor'));
                    movieFrames = max(ceil((getappdata(fig,'rEnd')-...
                        getappdata(fig,'rStart')+1-...
                        getappdata(fig,'rW'))/getappdata(fig,'rStep')),1);
                    for movieFrame = 1:movieFrames;
                        %set datarange to load for movieframe
                        if movieFrame == 1
                            setappdata(figNew,'startPnt',...                                
                                idx(getappdata(figNew,'rStart'))+1); %check 11/03/10
                            setappdata(figNew,'elements',...
                                idx(getappdata(figNew,'rStart')+...
                                getappdata(figNew,'rW'))-...
                                max(1,getappdata(figNew,'startPnt'))+1); %check 11/03/10
                        elseif movieFrame == movieFrames
                            if getappdata(figNew,'isCumsum')
                                setappdata(figNew,'startPnt',...
                                    idx(getappdata(figNew,'rStart'))+1); %check 11/03/10
                            else
                                setappdata(figNew,'startPnt',...
                                    idx(getappdata(figNew,'rStart')+...
                                    (movieFrames-1)*getappdata(figNew,'rStep'))+1); %check 11/03/10
                            end %if
                            setappdata(figNew,'elements',...
                                idx(getappdata(figNew,'rEnd'))-...
                                getappdata(figNew,'startPnt')+1); %check 11/03/10
                        else
                            if getappdata(figNew,'isCumsum')
                                setappdata(figNew,'startPnt',...
                                    idx(getappdata(figNew,'rStart'))+1); %check 11/03/10
                            else
                                setappdata(figNew,'startPnt',...
                                    idx(getappdata(figNew,'rStart')+...
                                    (movieFrame-1)*getappdata(figNew,'rStep'))+1); %check 11/03/10
                            end %if
                            setappdata(figNew,'elements',...
                                idx(getappdata(figNew,'rStart')+...
                                (movieFrame-1)*getappdata(figNew,'rStep')+...
                                getappdata(figNew,'rW'))-...
                                getappdata(figNew,'startPnt')+1); %check 11/03/10
                        end %if
                        if getappdata(fig,'convMode') == 1
                            returnVal = [1 1 0 0 0 0 0 1 0 0 0 0];
                        else
                            returnVal = [1 1 0 0 0 0 0 1 1 0 0 0];
                        end %if
                        data = preprocessData(figNew,returnVal,roi);
                        [imMovie,width,height,N] = renderImage(data,roi,...
                            getappdata(fig,'exfNew'),...
                            getappdata(fig,'width'),...
                            getappdata(fig,'height'),...
                            getappdata(fig,'intWeight'),...
                            getappdata(fig,'sizeFac'),...
                            getappdata(fig,'pxSize'),...
                            getappdata(fig,'convMode'));
                        
                        if getappdata(fig,'isColormap')
                            imMovie = imprintColormap(...
                                imMovie,...
                                width,...
                                getappdata(fig,'colormapWidth'),...
                                1);
                        end
                        if getappdata(fig,'isScalebar')
                            imMovie = imprintScalebar(...
                                imMovie,...
                                width,...
                                height,...
                                getappdata(fig,'exfNew'),...
                                getappdata(fig,'micronBarLength'),...
                                getappdata(fig,'pxSize'),...
                                getappdata(fig,'timestampSize'),...
                                1);
                        end %if
                        if getappdata(fig,'isTimestamp')
                            imMovie = imprintTimestamp(...
                                imMovie,...
                                width,...
                                height,...
                                movieFrame*getappdata(fig,'timestampInkrement'),...
                                getappdata(fig,'timestampSize'),...
                                1);
                        end %if
                        
                        hMovie = addframe(hMovie, uint8(imMovie));
                        waitbar(movieFrame/movieFrames,hProgressbar,...
                            'Generating Movie...','Color',...
                            get(0,'defaultUicontrolBackgroundColor'));
                    end
                    delete(hProgressbar)
                    
                    %customize movie player
                    hMovie = close(hMovie);
                    mplay([moviepath moviename],...
                        getappdata(fig,'fps'));
                    
                    hList = allchild(gcf);
                    hChilds = allchild(hList(2));
                    hToolBar = hList(1);
                    copyobj(hChilds(1:4),hToolBar)
                    delete(hList(2))
                    uipushtool(...
                        'Parent', hToolBar,...
                        'CData', repmat(icon.opt2txt, [1 1 3]),...
                        'ClickedCallback', {@exportSettings, 'Movie'})
                    
                    set(gcf, 'Units', 'normalized',...
                        'Position', figPos(width/height),...
                        'Name', 'rendered Movie', 'DockControls', 'off')
                    set(findall(gcf, 'Type', 'uimenu'), 'Visible', 'off')
                else
                    return
                end %if
            case 'Track Image'
            case 'Track Movie'
        end %switch
    case 'dualView'
        %receive channel composition
        srcFig = getappdata(fig,'imSrcFig');
        imCh = getappdata(fig,'imCh');
        nImCh = getappdata(fig,'nImCh');
        trackSrcFig = getappdata(fig,'trackSrcFig');
        nTrackCh = getappdata(fig,'nTrackCh');
        
        switch get(src, 'Tag')
            case 'Image' %BUILD IMAGE
                for ch = imCh
                    idx{ch} = [-1; cumsum(getappdata(srcFig(ch),'ctrsN'))];
                                                            
                    %%framerange selected
                    if getappdata(srcFig(ch),'rStart') == 1
                        setappdata(srcFig(ch),'startPnt',0)
                    else
                        setappdata(srcFig(ch),'startPnt',...
                            idx{ch}(getappdata(srcFig(ch),'rStart'))+1)
                    end %if
                    if isinf(getappdata(srcFig(ch),'rEnd'))
                        setappdata(srcFig(ch),'elements',inf)
                    else
                        setappdata(srcFig(ch),'elements',...
                            idx{ch}(getappdata(srcFig(ch),'rEnd')+1)-...
                            max(1,getappdata(srcFig(ch),'startPnt'))+1)
                    end %if
                    
                    %rendering
                    roi = getappdata(srcFig(ch),'roi');
                    if getappdata(srcFig(ch),'convMode') == 1
                        returnVal = [1 1 0 0 0 0 0 1 0 0 0 0];
                    else
                        returnVal = [1 1 0 0 0 0 0 1 1 0 0 0];
                    end %if
                    data = preprocessData(srcFig(ch),returnVal,roi);
                    imRendered(:,:,ch) = renderImage(data,roi,...
                        getappdata(fig,'exfNew'),...
                        getappdata(srcFig(ch),'width'),...
                        getappdata(srcFig(ch),'height'),...
                        getappdata(srcFig(ch),'intWeight'),...
                        getappdata(srcFig(ch),'sizeFac'),...
                        getappdata(srcFig(ch),'pxSize'),...
                        getappdata(srcFig(ch),'convMode'));
                    
                end %for
                [height width depth] = size(imRendered);
                imRendered = cat(3,imRendered,...
                    zeros(height,width,3-depth));

                if getappdata(fig,'isColormap')
                    imRendered = imprintColormap(...
                        imRendered,...
                        width,...
                        getappdata(fig,'colormapWidth'),...
                        2);
                end
                if getappdata(fig,'isScalebar')
                    imRendered = imprintScalebar(...
                        imRendered,...
                        width,...
                        height,...
                        getappdata(fig,'exfNew'),...
                        getappdata(fig,'micronBarLength'),...
                        getappdata(fig,'pxSize'),...
                        getappdata(fig,'timestampSize'),...
                        2);
                end %if
                if getappdata(fig,'isTimestamp')
                    imRendered = imprintTimestamp(...
                        imRendered,...
                        width,...
                        height,...
                        0.000,...
                        getappdata(fig,'timestampSize'),...
                        2);
                end %if

                  set(figNew,...
                    'Name', '',...
                    'Units','normalized',...
                    'Position', figPos(width/height),...
                    'Visible', 'on')
                axes(...
                    'Parent', figNew,...
                    'Units','normalized',...
                    'Position', [0.05 0.05 0.9 0.9]);

                %customize toolbar
                hToolBar = findall(figNew,'Type','uitoolbar');
                hToggleList = findall(hToolBar);
                    uipushtool(...
                    'Parent', hToolBar,...
                    'CData', repmat(icon.save, [1 1 3]),...
                    'ClickedCallback', {@saveImage,imRendered,'8bit'})
                delete(hToggleList([2:10 13:17]))

                hImage = imshow(uint8(imRendered));
                setappdata(figNew,'hImage',hImage)
                
            case 'Movie' %BUILD MOVIE
                
                previewFig = buildMoviePreview;
                answer = questdlg('accept movie settings?',...
                    'Question','Yes','No','Yes');
                delete(previewFig)
                
                % create movie
                switch answer
                    case 'Yes'
                        %preallocate avi-file on harddisk
                        [moviename,moviepath,isOK] =...
                            uiputfile('.avi' ,'Save Movie to',...
                            [getappdata(0,'searchPath')...
                            moviename 'Stepsize_'...
                            num2str(getappdata(fig,'rStep')) '_movie']);
                        if isOK
                            %set movies colormap and compression method
                            hMovie = avifile([moviepath moviename],...
                                'Compression', 'none',... %no RLE MSVC for true color!
                                'fps', getappdata(fig,'fps'));
                            
                            % create movieframes
                            if nTrackCh > 0
                                set(figNew,...
                                    'Units','normalized',...
                                    'Position', [0 0 1 1],...
                                    'ToolBar', 'none',...
                                    'Resize', 'off',...
                                    'Name', 'Movie Preview',...
                                    'Visible', 'on');
                                ax =...
                                    axes(...
                                    'Parent', figNew,...
                                    'Units','normalized',...
                                    'Position', [0 0 1 1]);
                                for ch = 1:nTrackCh
                                    tracks{ch} = getappdata(trackSrcFig(ch),'tracks');
                                    
                                    movieFrames(3+ch) = ceil((getappdata(trackSrcFig(ch),'rEnd')-...
                                        getappdata(trackSrcFig(ch),'rStart')+1-...
                                        getappdata(trackSrcFig(ch),'rW'))/getappdata(fig,'rStep'));
                                end
                            else
                                delete(figNew)
                            end %if
                            
                            hProgressbar = waitbar(0,'Generating Movie...','Color',...
                                get(0,'defaultUicontrolBackgroundColor'));
                            
                            for movieFrame = 1:max(movieFrames)
                                imMovie = zeros(height,width,3);
                                for ch = imCh
                                    %set datarange to load for movieframe
                                    if movieFrame == 1
                                        setappdata(srcFig(ch),'startPnt',...
                                            idx{ch}(getappdata(srcFig(ch),'rStart'))+1); %check 11/03/10
                                        setappdata(srcFig(ch),'elements',...
                                            idx{ch}(getappdata(srcFig(ch),'rStart')+... 
                                            getappdata(srcFig(ch),'rW'))-...
                                            max(1,getappdata(srcFig(ch),'startPnt'))+1); %check 11/03/10
                                    elseif movieFrame >= movieFrames(ch)
                                        if getappdata(srcFig(ch),'isCumsum')
                                            setappdata(srcFig(ch),'startPnt',...
                                                idx{ch}(getappdata(srcFig(ch),'rStart'))+1); %check 11/03/10
                                        else
                                            setappdata(srcFig(ch),'startPnt',...
                                                idx{ch}(getappdata(srcFig(ch),'rStart')+...
                                                (movieFrames(ch)-1)*getappdata(fig,'rStep'))+1); %check 11/03/10
                                        end %if
                                        setappdata(srcFig(ch),'elements',...
                                            idx{ch}(getappdata(srcFig(ch),'rEnd'))-...
                                            getappdata(srcFig(ch),'startPnt')+1); %check 11/03/10
                                    else
                                        if getappdata(srcFig(ch),'isCumsum')
                                            setappdata(srcFig(ch),'startPnt',...
                                                idx{ch}(getappdata(srcFig(ch),'rStart'))+1); %check 11/03/10
                                        else
                                            setappdata(srcFig(ch),'startPnt',...
                                                idx{ch}(getappdata(srcFig(ch),'rStart')+...
                                                (movieFrame-1)*getappdata(fig,'rStep'))+1); %check 11/03/10
                                        end %if
                                        setappdata(srcFig(ch),'elements',...
                                            idx{ch}(getappdata(srcFig(ch),'rStart')+...
                                            (movieFrame-1)*getappdata(fig,'rStep')+...
                                            getappdata(srcFig(ch),'rW'))-...
                                            getappdata(srcFig(ch),'startPnt')+1); %check 11/03/10
                                    end %if

                                    roi = getappdata(srcFig(ch),'roi');
                                    if getappdata(srcFig(ch),'convMode') == 1
                                        returnVal = [1 1 0 0 0 0 0 1 0 0 0 0];
                                    else
                                        returnVal = [1 1 0 0 0 0 0 1 1 0 0 0];
                                    end %if
                                    data = preprocessData(srcFig(ch),returnVal,roi);
                                    imMovie(:,:,ch) = renderImage(data,roi,...
                                        getappdata(fig,'exfNew'),...
                                        getappdata(srcFig(ch),'width'),...
                                        getappdata(srcFig(ch),'height'),...
                                        getappdata(srcFig(ch),'intWeight'),...
                                        getappdata(srcFig(ch),'sizeFac'),...
                                        getappdata(srcFig(ch),'pxSize'),...
                                        getappdata(srcFig(ch),'convMode'));
                                end %for
                                
                                if getappdata(fig,'isColormap')
                                    imMovie = imprintColormap(...
                                        imMovie,...
                                        width,...
                                        getappdata(fig,'colormapWidth'),...
                                        2);
                                end
                                if getappdata(fig,'isScalebar')
                                    imMovie = imprintScalebar(...
                                        imMovie,...
                                        width,...
                                        height,...
                                        getappdata(fig,'exfNew'),...
                                        getappdata(fig,'micronBarLength'),...
                                        getappdata(fig,'pxSize'),...
                                        getappdata(fig,'timestampSize'),...
                                        2);
                                end %if
                                if getappdata(fig,'isTimestamp')
                                    imMovie = imprintTimestamp(...
                                        imMovie,...
                                        width,...
                                        height,...
                                        movieFrame*getappdata(fig,'timestampInkrement'),...
                                        getappdata(fig,'timestampSize'),...
                                        2);
                                end %if
                                
                                if nTrackCh > 0
                                    imshow(uint8(imMovie), 'Parent', ax);
                                    for ch = 1:nTrackCh
                                        if movieFrame == 1
                                            tracksize = cellfun('size',tracks{ch},1);
                                            if isinf(getappdata(trackSrcFig(ch),'maxTracksize'))
                                                hasSize = tracksize >= getappdata(trackSrcFig(ch),'minTracksize');
                                            else
                                                hasSize = tracksize >= getappdata(trackSrcFig(ch),'minTracksize') &...
                                                    tracksize <= getappdata(trackSrcFig(ch),'maxTracksize');
                                            end %if
                                            tracks{ch} = tracks{ch}(hasSize);
                                            
                                            cmap = getappdata(trackSrcFig(ch),'trackColor');
                                            switch getappdata(trackSrcFig(ch),'trackColorMode')
                                                case 2
                                                    trackList{ch} = cell2mat(cellfun(...
                                                        @(x) x(:,1:4),tracks{ch}','Un',0));
                                                    listIdxs = accumarray(trackList{ch}(:,4),...
                                                        1:size(trackList{ch},1),[], @(x) {x});
                                                case 1
                                                    
                                                    trackList{ch} = cell2mat(cellfun(...
                                                        @(x) [x(:,1:3);nan nan nan],tracks{ch}','Un',0));
                                            end %switch
                                            if 1
                                                insideRoi{ch} = true(size(trackList{ch},1),1);
                                            else
                                                insideRoi{ch} =...
                                                    trackList{ch} > roi(1) &...
                                                    trackList{ch}(:,1) < roi(1)+roi(3) &...
                                                    trackList{ch}(:,2) > roi(2) &...
                                                    trackList{ch}(:,2) < roi(2)+roi(4) |...
                                                    isnan(trackList{ch}(:,3));
                                                trackList{ch}(:,1) = trackList{ch}(:,1)-roi(1);
                                                trackList{ch}(:,2) = trackList{ch}(:,2)-roi(2);
                                            end %if
                                            good = insideRoi{ch} &...
                                                trackList{ch}(:,3) >= getappdata(trackSrcFig(ch),'rStart') &...
                                                trackList{ch}(:,3) <= getappdata(trackSrcFig(ch),'rStart')+...
                                                getappdata(trackSrcFig(ch),'rW')-1 |...
                                                isnan(trackList{ch}(:,3)) ;
                                        elseif movieFrame >= movieFrames(3+ch)
                                            if getappdata(trackSrcFig(ch),'isCumsum')
                                                good = insideRoi{ch} &...
                                                    trackList{ch}(:,3) >= getappdata(trackSrcFig(ch),'rStart') &...
                                                    trackList{ch}(:,3) <= getappdata(trackSrcFig(ch),'rEnd') |...
                                                    isnan(trackList{ch}(:,3)) ;
                                            else
                                                good = insideRoi{ch} &...
                                                    trackList{ch}(:,3) >=...
                                                    (getappdata(trackSrcFig(ch),'rStart')+...
                                                    movieFrame*getappdata(fig,'rStep')) &...
                                                    trackList{ch}(:,3) <= getappdata(trackSrcFig(ch),'rEnd') |...
                                                    isnan(trackList{ch}(:,3)) ;
                                            end %if
                                        else
                                            if getappdata(trackSrcFig(ch),'isCumsum')
                                                good = insideRoi{ch} &...
                                                    trackList{ch}(:,3) >= getappdata(trackSrcFig(ch),'rStart') &...
                                                    trackList{ch}(:,3) <= getappdata(trackSrcFig(ch),'rStart') +...
                                                    movieFrame*getappdata(fig,'rStep') +...
                                                    getappdata(trackSrcFig(ch),'rW')-1 |...
                                                    isnan(trackList{ch}(:,3)) ;
                                            else
                                                good = insideRoi{ch} &...
                                                    trackList{ch}(:,3) >=...
                                                    (getappdata(trackSrcFig(ch),'rStart') +...
                                                    movieFrame*getappdata(fig,'rStep')) &...
                                                    trackList{ch}(:,3) <= getappdata(trackSrcFig(ch),'rStart') +...
                                                    getappdata(trackSrcFig(ch),'rW')-1 |...
                                                    isnan(trackList{ch}(:,3)) ;
                                            end %if
                                        end %if
                                        
                                        cmap = getappdata(trackSrcFig(ch),'trackColor');
                                        switch getappdata(trackSrcFig(ch),'trackColorMode')
                                            case 2
                                                for id = unique(trackList{ch}(good,4))'
                                                    line(...
                                                        trackList{ch}(listIdxs{id}(good(listIdxs{id})),1)*getappdata(fig,'exfNew')-1,...
                                                        trackList{ch}(listIdxs{id}(good(listIdxs{id})),2)*getappdata(fig,'exfNew')-1,...
                                                        'Color', cmap{2}(id,:),...
                                                        'LineWidth', getappdata(trackSrcFig(ch),'trackWidth'),...
                                                        'Parent', ax);
                                                end
                                            case 1
                                                line(...
                                                    trackList{ch}(good,1)*getappdata(fig,'exfNew')-1,...
                                                    trackList{ch}(good,2)*getappdata(fig,'exfNew')-1,...
                                                    'Color', cmap{1},...
                                                    'LineWidth', getappdata(trackSrcFig(ch),'trackWidth'),...
                                                    'Parent', ax);
                                        end %switch
                                    end %for
                                    drawnow
                                    tmpImMovie = getframe(ax);
                                    hMovie = addframe(hMovie,uint8(tmpImMovie.cdata));
                                else
                                    hMovie = addframe(hMovie, uint8(imMovie));
                                end %if
                                
                                waitbar(movieFrame/max(movieFrames),hProgressbar,...
                                    'Generating Movie...','Color',...
                                    get(0,'defaultUicontrolBackgroundColor'));
                            end %for
                        end %if
                        delete(hProgressbar)
                        
                        %customize movie player
                        %customize movie player
                        hMovie = close(hMovie);
                        mplay([moviepath moviename],...
                            getappdata(fig,'fps'));
                        
                        hList = allchild(gcf);
                        hChilds = allchild(hList(2));
                        hToolBar = hList(1);
                        copyobj(hChilds(1:4),hToolBar)
                        delete(hList(2))
                        uipushtool(...
                            'Parent', hToolBar,...
                            'CData', repmat(icon.opt2txt, [1 1 3]),...
                            'ClickedCallback', {@exportSettings, 'Movie'})
                        
                        set(gcf, 'Units', 'normalized',...
                            'Position', figPos(width/height),...
                            'Name', 'rendered Movie', 'DockControls', 'off')
                        set(findall(gcf, 'Type', 'uimenu'), 'Visible', 'off')
                    case 'No'
                        return
                end %switch
        end %switch
    case 'tripleView'
        %receive channel composition
        srcFig = getappdata(fig,'imSrcFig');
        imCh = getappdata(fig,'imCh');
        nImCh = getappdata(fig,'nImCh');
        trackSrcFig = getappdata(fig,'trackSrcFig');
        nTrackCh = getappdata(fig,'nTrackCh');
        
        switch get(src, 'Tag')
            case 'Image' %BUILD IMAGE
                                for ch = imCh
                    idx{ch} = [-1; cumsum(getappdata(srcFig(ch),'ctrsN'))];
                                                            
                    %%framerange selected
                    if getappdata(srcFig(ch),'rStart') == 1
                        setappdata(srcFig(ch),'startPnt',0)
                    else
                        setappdata(srcFig(ch),'startPnt',...
                            idx{ch}(getappdata(srcFig(ch),'rStart'))+1)
                    end %if
                    if isinf(getappdata(srcFig(ch),'rEnd'))
                        setappdata(srcFig(ch),'elements',inf)
                    else
                        setappdata(srcFig(ch),'elements',...
                            idx{ch}(getappdata(srcFig(ch),'rEnd')+1)-...
                            max(1,getappdata(srcFig(ch),'startPnt'))+1)
                    end %if
                    
                    %rendering
                    roi = getappdata(srcFig(ch),'roi');
                    if getappdata(srcFig(ch),'convMode') == 1
                        returnVal = [1 1 0 0 0 0 0 1 0 0 0 0];
                    else
                        returnVal = [1 1 0 0 0 0 0 1 1 0 0 0];
                    end %if
                    data = preprocessData(srcFig(ch),returnVal,roi);
                    imRendered(:,:,ch) = renderImage(data,roi,...
                        getappdata(fig,'exfNew'),...
                        getappdata(srcFig(ch),'width'),...
                        getappdata(srcFig(ch),'height'),...
                        getappdata(srcFig(ch),'intWeight'),...
                        getappdata(srcFig(ch),'sizeFac'),...
                        getappdata(srcFig(ch),'pxSize'),...
                        getappdata(srcFig(ch),'convMode'));
                    
                end %for
                [height width depth] = size(imRendered);
                imRendered = cat(3,imRendered,...
                    zeros(height,width,3-depth));

                if getappdata(fig,'isColormap')
                    imRendered = imprintColormap(...
                        imRendered,...
                        width,...
                        getappdata(fig,'colormapWidth'),...
                        3);
                end
                if getappdata(fig,'isScalebar')
                    imRendered = imprintScalebar(...
                        imRendered,...
                        width,...
                        height,...
                        getappdata(fig,'exfNew'),...
                        getappdata(fig,'micronBarLength'),...
                        getappdata(fig,'pxSize'),...
                        getappdata(fig,'timestampSize'),...
                        3);
                end %if
                if getappdata(fig,'isTimestamp')
                    imRendered = imprintTimestamp(...
                        imRendered,...
                        width,...
                        height,...
                        0.000,...
                        getappdata(fig,'timestampSize'),...
                        3);
                end %if

                  set(figNew,...
                    'Name', '',...
                    'Units','normalized',...
                    'Position', figPos(width/height),...
                    'Visible', 'on')
                axes(...
                    'Parent', figNew,...
                    'Units','normalized',...
                    'Position', [0.05 0.05 0.9 0.9]);

                %customize toolbar
                hToolBar = findall(figNew,'Type','uitoolbar');
                hToggleList = findall(hToolBar);
                    uipushtool(...
                    'Parent', hToolBar,...
                    'CData', repmat(icon.save, [1 1 3]),...
                    'ClickedCallback', {@saveImage,imRendered,'8bit'})
                delete(hToggleList(2:end))

                hImage = imshow(uint8(imRendered));
                setappdata(figNew,'hImage',hImage)

            case 'Movie' %BUILD MOVIE
                                
                previewFig = buildMoviePreview;
                answer = questdlg('accept movie settings?',...
                    'Question','Yes','No','Yes');
                delete(previewFig)
                
                % create movie
                switch answer
                    case 'Yes'
                        %preallocate avi-file on harddisk
                        %preallocate avi-file on harddisk
                        [moviename,moviepath,isOK] =...
                            uiputfile('.avi' ,'Save Movie to',...
                            [getappdata(0,'searchPath')...
                            moviename 'Stepsize_'...
                            num2str(getappdata(fig,'rStep')) '_movie']);
                        if isOK
                            %set movies colormap and compression method
                            hMovie = avifile([moviepath moviename],...
                                'Compression', 'none',... %no RLE MSVC for true color!
                                'fps', getappdata(fig,'fps'));
                            
                            % create movieframes
                            if nTrackCh > 0
                                set(figNew,...
                                    'Units','normalized',...
                                    'Position', [0 0 1 1],...
                                    'ToolBar', 'none',...
                                    'Resize', 'off',...
                                    'Name', 'Movie Preview',...
                                    'Visible', 'on');
                                ax =...
                                    axes(...
                                    'Parent', figNew,...
                                    'Units','normalized',...
                                    'Position', [0 0 1 1]);
                                for ch = 1:nTrackCh
                                    tracks{ch} = getappdata(trackSrcFig(ch),'tracks');
                                    
                                    movieFrames(3+ch) = ceil((getappdata(trackSrcFig(ch),'rEnd')-...
                                        getappdata(trackSrcFig(ch),'rStart')+1-...
                                        getappdata(trackSrcFig(ch),'rW'))/getappdata(fig,'rStep'));
                                end
                            else
                                delete(figNew)
                            end %if
                            
                            hProgressbar = waitbar(0,'Generating Movie...','Color',...
                                get(0,'defaultUicontrolBackgroundColor'));
                            for movieFrame = 1:max(movieFrames)
                                imMovie = zeros(height,width,3);
                                for ch = imCh
                                    %set datarange to load for movieframe
                                    if movieFrame == 1
                                        setappdata(srcFig(ch),'startPnt',...
                                            idx{ch}(getappdata(srcFig(ch),'rStart'))+1); %check 11/03/10
                                        setappdata(srcFig(ch),'elements',...
                                            idx{ch}(getappdata(srcFig(ch),'rStart')+... 
                                            getappdata(srcFig(ch),'rW'))-...
                                            max(1,getappdata(srcFig(ch),'startPnt'))+1); %check 11/03/10
                                    elseif movieFrame >= movieFrames(ch)
                                        if getappdata(srcFig(ch),'isCumsum')
                                            setappdata(srcFig(ch),'startPnt',...
                                                idx{ch}(getappdata(srcFig(ch),'rStart'))+1); %check 11/03/10
                                        else
                                            setappdata(srcFig(ch),'startPnt',...
                                                idx{ch}(getappdata(srcFig(ch),'rStart')+...
                                                (movieFrames(ch)-1)*getappdata(fig,'rStep'))+1); %check 11/03/10
                                        end %if
                                        setappdata(srcFig(ch),'elements',...
                                            idx{ch}(getappdata(srcFig(ch),'rEnd'))-...
                                            getappdata(srcFig(ch),'startPnt')+1); %check 11/03/10
                                    else
                                        if getappdata(srcFig(ch),'isCumsum')
                                            setappdata(srcFig(ch),'startPnt',...
                                                idx{ch}(getappdata(srcFig(ch),'rStart'))+1); %check 11/03/10
                                        else
                                            setappdata(srcFig(ch),'startPnt',...
                                                idx{ch}(getappdata(srcFig(ch),'rStart')+...
                                                (movieFrame-1)*getappdata(fig,'rStep'))+1); %check 11/03/10
                                        end %if
                                        setappdata(srcFig(ch),'elements',...
                                            idx{ch}(getappdata(srcFig(ch),'rStart')+...
                                            (movieFrame-1)*getappdata(fig,'rStep')+...
                                            getappdata(srcFig(ch),'rW'))-...
                                            getappdata(srcFig(ch),'startPnt')+1); %check 11/03/10
                                    end %if
                                    roi = getappdata(srcFig(ch),'roi');
                                    if getappdata(srcFig(ch),'convMode') == 1
                                        returnVal = [1 1 0 0 0 0 0 1 0 0 0 0];
                                    else
                                        returnVal = [1 1 0 0 0 0 0 1 1 0 0 0];
                                    end %if
                                    data = preprocessData(srcFig(ch),returnVal,roi);
                                    imMovie(:,:,ch) = renderImage(data,roi,...
                                        getappdata(fig,'exfNew'),...
                                        getappdata(srcFig(ch),'width'),...
                                        getappdata(srcFig(ch),'height'),...
                                        getappdata(srcFig(ch),'intWeight'),...
                                        getappdata(srcFig(ch),'sizeFac'),...
                                        getappdata(srcFig(ch),'pxSize'),...
                                        getappdata(srcFig(ch),'convMode'));
                                end %for
                                
                                if getappdata(fig,'isColormap')
                                    imMovie = imprintColormap(...
                                        imMovie,...
                                        width,...
                                        getappdata(fig,'colormapWidth'),...
                                        3);
                                end
                                if getappdata(fig,'isScalebar')
                                    imMovie = imprintScalebar(...
                                        imMovie,...
                                        width,...
                                        height,...
                                        getappdata(fig,'exfNew'),...
                                        getappdata(fig,'micronBarLength'),...
                                        getappdata(fig,'pxSize'),...
                                        getappdata(fig,'timestampSize'),...
                                        3);
                                end %if
                                if getappdata(fig,'isTimestamp')
                                    imMovie = imprintTimestamp(...
                                        imMovie,...
                                        width,...
                                        height,...
                                        movieFrame*getappdata(fig,'timestampInkrement'),...
                                        getappdata(fig,'timestampSize'),...
                                        3);
                                end %if
                                
                                if nTrackCh > 0
                                    imshow(uint8(imMovie), 'Parent', ax);
                                    for ch = 1:nTrackCh
                                        if movieFrame == 1
                                            tracksize = cellfun('size',tracks{ch},1);
                                            if isinf(getappdata(trackSrcFig(ch),'maxTracksize'))
                                                hasSize = tracksize >= getappdata(trackSrcFig(ch),'minTracksize');
                                            else
                                                hasSize = tracksize >= getappdata(trackSrcFig(ch),'minTracksize') &...
                                                    tracksize <= getappdata(trackSrcFig(ch),'maxTracksize');
                                            end %if
                                            tracks{ch} = tracks{ch}(hasSize);
                                            
                                            cmap = getappdata(trackSrcFig(ch),'trackColor');
                                            switch getappdata(trackSrcFig(ch),'trackColorMode')
                                                case 2
                                                    trackList{ch} = cell2mat(cellfun(...
                                                        @(x) x(:,1:4),tracks{ch}','Un',0));
                                                    listIdxs = accumarray(trackList{ch}(:,4),...
                                                        1:size(trackList{ch},1),[], @(x) {x});
                                                case 1
                                                    
                                                    trackList{ch} = cell2mat(cellfun(...
                                                        @(x) [x(:,1:3);nan nan nan],tracks{ch}','Un',0));
                                            end %switch
                                            if 1
                                                insideRoi{ch} = true(size(trackList{ch},1),1);
                                            else
                                                insideRoi{ch} =...
                                                    trackList{ch} > roi(1) &...
                                                    trackList{ch}(:,1) < roi(1)+roi(3) &...
                                                    trackList{ch}(:,2) > roi(2) &...
                                                    trackList{ch}(:,2) < roi(2)+roi(4) |...
                                                    isnan(trackList{ch}(:,3));
                                                trackList{ch}(:,1) = trackList{ch}(:,1)-roi(1);
                                                trackList{ch}(:,2) = trackList{ch}(:,2)-roi(2);
                                            end %if
                                            good = insideRoi{ch} &...
                                                trackList{ch}(:,3) >= getappdata(trackSrcFig(ch),'rStart') &...
                                                trackList{ch}(:,3) <= getappdata(trackSrcFig(ch),'rStart')+...
                                                getappdata(trackSrcFig(ch),'rW')-1 |...
                                                isnan(trackList{ch}(:,3)) ;
                                        elseif movieFrame >= movieFrames(3+ch)
                                            if getappdata(trackSrcFig(ch),'isCumsum')
                                                good = insideRoi{ch} &...
                                                    trackList{ch}(:,3) >= getappdata(trackSrcFig(ch),'rStart') &...
                                                    trackList{ch}(:,3) <= getappdata(trackSrcFig(ch),'rEnd') |...
                                                    isnan(trackList{ch}(:,3)) ;
                                            else
                                                good = insideRoi{ch} &...
                                                    trackList{ch}(:,3) >=...
                                                    (getappdata(trackSrcFig(ch),'rStart')+...
                                                    movieFrame*getappdata(fig,'rStep')) &...
                                                    trackList{ch}(:,3) <= getappdata(trackSrcFig(ch),'rEnd') |...
                                                    isnan(trackList{ch}(:,3)) ;
                                            end %if
                                        else
                                            if getappdata(trackSrcFig(ch),'isCumsum')
                                                good = insideRoi{ch} &...
                                                    trackList{ch}(:,3) >= getappdata(trackSrcFig(ch),'rStart') &...
                                                    trackList{ch}(:,3) <= getappdata(trackSrcFig(ch),'rStart') +...
                                                    movieFrame*getappdata(fig,'rStep') +...
                                                    getappdata(trackSrcFig(ch),'rW')-1 |...
                                                    isnan(trackList{ch}(:,3)) ;
                                            else
                                                good = insideRoi{ch} &...
                                                    trackList{ch}(:,3) >=...
                                                    (getappdata(trackSrcFig(ch),'rStart') +...
                                                    movieFrame*getappdata(fig,'rStep')) &...
                                                    trackList{ch}(:,3) <= getappdata(trackSrcFig(ch),'rStart') +...
                                                    getappdata(trackSrcFig(ch),'rW')-1 |...
                                                    isnan(trackList{ch}(:,3)) ;
                                            end %if
                                        end %if
                                        
                                        cmap = getappdata(trackSrcFig(ch),'trackColor');
                                        switch getappdata(trackSrcFig(ch),'trackColorMode')
                                            case 2
                                                for id = unique(trackList{ch}(good,4))'
                                                    line(...
                                                        trackList{ch}(listIdxs{id}(good(listIdxs{id})),1)*getappdata(fig,'exfNew')-1,...
                                                        trackList{ch}(listIdxs{id}(good(listIdxs{id})),2)*getappdata(fig,'exfNew')-1,...
                                                        'Color', cmap{2}(id,:),...
                                                        'LineWidth', getappdata(trackSrcFig(ch),'trackWidth'),...
                                                        'Parent', ax);
                                                end
                                            case 1
                                                line(...
                                                    trackList{ch}(good,1)*getappdata(fig,'exfNew')-1,...
                                                    trackList{ch}(good,2)*getappdata(fig,'exfNew')-1,...
                                                    'Color', cmap{1},...
                                                    'LineWidth', getappdata(trackSrcFig(ch),'trackWidth'),...
                                                    'Parent', ax);
                                        end %switch
                                    end %for
                                    drawnow
                                    tmpImMovie = getframe(ax);
                                    hMovie = addframe(hMovie,uint8(tmpImMovie.cdata));
                                else
                                    hMovie = addframe(hMovie, uint8(imMovie));
                                end %if
                                
                                waitbar(movieFrame/max(movieFrames),hProgressbar,...
                                    'Generating Movie...','Color',...
                                    get(0,'defaultUicontrolBackgroundColor'));
                            end %for
                        end %if
                        delete(hProgressbar)
                        
                        %customize movie player
                        %customize movie player
                        hMovie = close(hMovie);
                        mplay([moviepath moviename],...
                            getappdata(fig,'fps'));
                        
                        hList = allchild(gcf);
                        hChilds = allchild(hList(2));
                        hToolBar = hList(1);
                        copyobj(hChilds(1:4),hToolBar)
                        delete(hList(2))
                        uipushtool(...
                            'Parent', hToolBar,...
                            'CData', repmat(icon.opt2txt, [1 1 3]),...
                            'ClickedCallback', {@exportSettings, 'Movie'})
                        
                        set(gcf, 'Units', 'normalized',...
                            'Position', figPos(width/height),...
                            'Name', 'rendered Movie', 'DockControls', 'off')
                        set(findall(gcf, 'Type', 'uimenu'), 'Visible', 'off')
                    case 'No'
                        return
                end %switch
        end %switch
end %switch
    function passCmap(src, event)
        cmap = get(src, 'Colormap');
    end
    function previewFig = buildMoviePreview
        switch getappdata(fig,'viewMode')
            case 'monoView'
                idx = [-1; cumsum(getappdata(fig,'ctrsN'))];
                
                %first movieframe
                            setappdata(figNew,'startPnt',...                                
                                idx(getappdata(figNew,'rStart'))+1); %check 11/03/10
                            setappdata(figNew,'elements',...
                                idx(getappdata(figNew,'rStart')+...
                                getappdata(figNew,'rW'))-...
                                max(1,getappdata(figNew,'startPnt'))+1); %check 11/03/10
                
                data = preprocessData(figNew,returnVal,roi);
                [movieFrame,width,height,N] = renderImage(data,roi,...
                    getappdata(fig,'exfNew'),...
                    getappdata(fig,'width'),...
                    getappdata(fig,'height'),...
                    getappdata(fig,'intWeight'),...
                    getappdata(fig,'sizeFac'),...
                    getappdata(fig,'pxSize'),...
                    getappdata(fig,'convMode'));
                
                %movie z-Projection
                if getappdata(fig,'rStart') == 1
                    setappdata(figNew,'startPnt',0)
                else
                    setappdata(figNew,'startPnt',...
                        idx(getappdata(fig,'rStart'))+1)
                end %if
                if isinf(getappdata(fig,'rEnd'))
                    setappdata(figNew,'rEnd',numel(getappdata(fig,'ctrsN')))
                    setappdata(figNew,'elements',inf)
                else
                    setappdata(figNew,'elements',...
                        idx(getappdata(fig,'rEnd')+1)-...
                        max(1,getappdata(figNew,'startPnt'))+1)
                end %if
                data = preprocessData(figNew,returnVal,roi);
                movieProj = renderImage(data,roi,...
                    getappdata(fig,'exfNew'),...
                    getappdata(fig,'width'),...
                    getappdata(fig,'height'),...
                    getappdata(fig,'intWeight'),...
                    getappdata(fig,'sizeFac'),...
                    getappdata(fig,'pxSize'),...
                    getappdata(fig,'convMode'));
                
                mask = find(poly2mask([0 0 width],...
                    [0 height height], height, width));
                movieProj(mask) = movieFrame(mask);
                
                if getappdata(fig,'isColormap')
                    movieProj = imprintColormap(...
                        movieProj,...
                        width,...
                        getappdata(fig,'colormapWidth'),...
                        1);
                end
                if getappdata(fig,'isScalebar')
                    movieProj = imprintScalebar(...
                        movieProj,...
                        width,...
                        height,...
                        getappdata(fig,'exfNew'),...
                        getappdata(fig,'micronBarLength'),...
                        getappdata(fig,'pxSize'),...
                        getappdata(fig,'timestampSize'),...
                        1);
                end %if
                if getappdata(fig,'isTimestamp')
                    movieProj = imprintTimestamp(...
                        movieProj,...
                        width,...
                        height,...
                        0.000,...
                        getappdata(fig,'timestampSize'),...
                        1);
                end %if                
            otherwise
                moviename = [];
                for ch = imCh
                    idx{ch} = [-1; cumsum(getappdata(srcFig(ch),'ctrsN'))];
                    
                    roi = getappdata(srcFig(ch),'roi');
                    if getappdata(srcFig(ch),'convMode') == 1
                        returnVal = [1 1 0 0 0 0 0 1 0 0 0 0];
                    else
                        returnVal = [1 1 0 0 0 0 0 1 1 0 0 0];
                    end %if
                    
                    %first movieframe
                                        setappdata(srcFig(ch),'startPnt',...
                                            idx{ch}(getappdata(srcFig(ch),'rStart'))+1); %check 11/03/10
                                        setappdata(srcFig(ch),'elements',...
                                            idx{ch}(getappdata(srcFig(ch),'rStart')+... 
                                            getappdata(srcFig(ch),'rW'))-...
                                            max(1,getappdata(srcFig(ch),'startPnt'))+1); %check 11/03/10
                    
                    data = preprocessData(srcFig(ch),returnVal,roi);
                    [movieFrame(:,:,ch),width(ch),height(ch),N(ch)] = renderImage(data,roi,...
                        getappdata(fig,'exfNew'),...
                        getappdata(srcFig(ch),'width'),...
                        getappdata(srcFig(ch),'height'),...
                        getappdata(srcFig(ch),'intWeight'),...
                        getappdata(srcFig(ch),'sizeFac'),...
                        getappdata(srcFig(ch),'pxSize'),...
                        getappdata(srcFig(ch),'convMode'));
                    
                    %%movie z-Projection
                    if getappdata(srcFig(ch),'rStart') == 1
                        setappdata(srcFig(ch),'startPnt',0)
                    else
                        setappdata(srcFig(ch),'startPnt',...
                            idx{ch}(getappdata(srcFig(ch),'rStart'))+1)
                    end %if
                    if isinf(getappdata(srcFig(ch),'rEnd'))
                        setappdata(srcFig(ch),'elements',inf)
                    else
                        setappdata(srcFig(ch),'elements',...
                            idx{ch}(getappdata(srcFig(ch),'rEnd')+1)-...
                            max(1,getappdata(srcFig(ch),'startPnt'))+1)
                    end %if
                    
                    data = preprocessData(srcFig(ch),returnVal,roi);
                    movieProj(:,:,ch) = renderImage(data,roi,...
                        getappdata(fig,'exfNew'),...
                        getappdata(srcFig(ch),'width'),...
                        getappdata(srcFig(ch),'height'),...
                        getappdata(srcFig(ch),'intWeight'),...
                        getappdata(srcFig(ch),'sizeFac'),...
                        getappdata(srcFig(ch),'pxSize'),...
                        getappdata(srcFig(ch),'convMode'));
                    
                    mask = find(poly2mask([0 0 width(ch)],...
                        [0 height(ch) height(ch)], height(ch), width(ch)));
                    movieProj(mask+(ch-1)*width(ch)*height(ch)) =...
                        movieFrame(mask+(ch-1)*width(ch)*height(ch));
                                        
                    movieFrames(ch) = max(ceil((getappdata(srcFig(ch),'rEnd')-...
                        getappdata(srcFig(ch),'rStart')+1-...
                        getappdata(srcFig(ch),'rW'))/getappdata(fig,'rStep')),1);
                    moviename = [moviename getappdata(srcFig(ch),'filename')...
                        '_WinSize_' num2str(getappdata(srcFig(imCh(1)),'rW')) '_'];
                end %for
                [height width depth] = size(movieProj);
                movieProj = cat(3,movieProj,...
                    zeros(height,width,3-depth));
                
                switch getappdata(fig,'viewMode')
                    case 'dualView'
                if getappdata(fig,'isColormap')
                    movieProj = imprintColormap(...
                        movieProj,...
                        width,...
                        getappdata(fig,'colormapWidth'),...
                        2);
                end
                if getappdata(fig,'isScalebar')
                    movieProj = imprintScalebar(...
                        movieProj,...
                        width,...
                        height,...
                        getappdata(fig,'exfNew'),...
                        getappdata(fig,'micronBarLength'),...
                        getappdata(fig,'pxSize'),...
                        getappdata(fig,'timestampSize'),...
                        2);
                end %if
                if getappdata(fig,'isTimestamp')
                    movieProj = imprintTimestamp(...
                        movieProj,...
                        width,...
                        height,...
                        0.000,...
                        getappdata(fig,'timestampSize'),...
                        2);
                end %if
                    case 'tripleView'
                if getappdata(fig,'isColormap')
                    movieProj = imprintColormap(...
                        movieProj,...
                        width,...
                        getappdata(fig,'colormapWidth'),...
                        3);
                end
                if getappdata(fig,'isScalebar')
                    movieProj = imprintScalebar(...
                        movieProj,...
                        width,...
                        height,...
                        getappdata(fig,'exfNew'),...
                        getappdata(fig,'micronBarLength'),...
                        getappdata(fig,'pxSize'),...
                        getappdata(fig,'timestampSize'),...
                        3);
                end %if
                if getappdata(fig,'isTimestamp')
                    movieProj = imprintTimestamp(...
                        movieProj,...
                        width,...
                        height,...
                        0.000,...
                        getappdata(fig,'timestampSize'),...
                        3);
                end %if
                end %switch
        end %switch
        
        %open preview window
        previewFig = figure(...
            'Units','normalized',...
            'Position', figPos(width/height),...
            'Name', 'Movie Preview',...
            'ToolBar', 'none',...
            'Menubar', 'none',...
            'DockControls', 'off',...
            'NumberTitle', 'off',...
            'DeleteFcn', @passCmap,...
            'Visible', 'on');
        
        previewAx =...
            axes(...
            'Parent', previewFig,...
            'Units','normalized',...
            'Position', [0 0 1 1]);
        
        imshow(uint8(movieProj),...
            'Parent',previewAx);
        
        line([0 width],[0 height],...
            'Color', [1 1 1], 'LineWidth', 3)
        text(0.25*width,0.75*height,'Frame 1',...
            'Fontsize',15, 'Color', [1 1 1],...
            'HorizontalAlignment','center')
        text(0.75*width,0.25*height,'Accumulate',...
            'Fontsize',15, 'Color', [1 1 1],...
            'HorizontalAlignment','center')
        
    end
end
function [rI,width,height,N] = renderImage(data,roi,exf,width,height,intWeight,sizeFac,pxSize,mode)
%calculate right-sided edges of pixels for superres image
edgeY = (1:height*exf)/exf;
edgeX = (1:width*exf)/exf;

%calculate size of superres image
y0 = find(edgeY >= roi(2), 1, 'first');
y1 = find(edgeY >= roi(2)+roi(4), 1, 'first');
x0 = find(edgeX >= roi(1), 1, 'first');
x1 = find(edgeX >= roi(1)+roi(3), 1, 'first');

%preallocate superres image
height = y1-y0+1; width = x1-x0+1;
rI = zeros(height,width);

size(data.ctrsX)

if ~isempty(data.ctrsX) && ~isempty(data.ctrsY) && ~isempty(data.photons) 
    switch mode
        case 2 %dynamic
            lp2pix = (data.precision/(pxSize/exf)).^2*sizeFac^2;

            [cntY yc] = histc(data.ctrsY, edgeY(y0:y1));
            [cntX xc] = histc(data.ctrsX, edgeX(x0:x1));

            N=0;       
            for i=1:numel(xc)
                w = ceil(6*sqrt(lp2pix(i)));            
                if xc(i) - w >= 1 &&...
                        xc(i) + w < ceil(roi(3)*exf) &&...
                        yc(i) - w >= 1 &&...
                        yc(i) + w < ceil(roi(4)*exf)
                    N = N+1;                

    refi = (1:w)-floor(w/2)+yc(i);               
    ii = (refi-(data.ctrsY(i)-roi(2))*exf)' * ones(1,w) ;
    refj = (1:w)-floor(w/2)+xc(i);
    jj = ones(w,1) * (refj-(data.ctrsX(i)-roi(1))*exf) ;

    rI((1:w)-floor(w/2)+yc(i),...
        (1:w)-floor(w/2)+xc(i)) = ...
        rI((1:w)-floor(w/2)+yc(i),...
        (1:w)-floor(w/2)+xc(i)) +...
        intWeight*data.photons(i)/(2*pi*lp2pix(i))*...
        exp(-(1/(2*lp2pix(i)))*(ii.*ii + jj.*jj)) ;
                end %if
            end %for        
        case 1 %fixed
            N = numel(data.photons); %count # rendered particles

            %calculate linear indices of particle detection for 2d-matrix
            [cntY idxY] = histc(data.ctrsY, edgeY(y0:y1));
            [cntX idxX] = histc(data.ctrsX, edgeX(x0:x1));
            linIdx = idxX*height+idxY+1;
            [linIdx unused good] = unique(linIdx);

            rI(linIdx) = accumarray(good,intWeight);
            psf = buildPSF(sizeFac,width,height);
            rI = fftshift(ifft2(fft2(rI).* psf));
    end %switch
end %if

end
function I = imprintColormap(I, width, mapHeight, mode)
if mode == 1
    colorRamp = repmat(round(linspace(0, 255, width)),...
        mapHeight,1);
    I(end-mapHeight+1:end,:) = colorRamp;
else
    cmapWidth = floor(width/4);
    colorRamp = round(linspace(0, 255, cmapWidth));
    colorRamp = repmat([colorRamp,...
        ones(1,cmapWidth)*255, fliplr(colorRamp),...
        zeros(1,width-3*cmapWidth)],mapHeight,1);
    if mode == 3
        colorRamp3D = repmat(round(linspace(0, 255,...
            mapHeight))',1,width);
        I(end-mapHeight+1:end,:,:) =...
            cat(3,colorRamp, fliplr(colorRamp), colorRamp3D);
    else
        I(end-mapHeight+1:end,:,:) =...
            cat(3,colorRamp, fliplr(colorRamp), colorRamp*0);
    end %if
end %if
end
function I = imprintScalebar(I, width, height,...
    exf, barLength, pxSize, sizeFac, mode)
barUnit = pxChars(height,width,...
    [num2str(barLength) 'nm'],sizeFac);

pxBarLength = round(barLength/(1000*pxSize/exf));
pxBarHeight = ceil(max(exf/3,pxBarLength/20));
bar = ones(pxBarHeight,pxBarLength);

tmp = size(bar,2)-size(barUnit,2);
if tmp > 0
    bar = [[zeros(size(barUnit,1),floor(tmp/2)),...
        barUnit, zeros(size(barUnit,1),ceil(tmp/2))];...
        zeros(2,size(bar,2)); bar];
elseif tmp < 0
    bar = [barUnit;zeros(2,size(barUnit,2));...
        [zeros(pxBarHeight,floor(-tmp/2)),bar,...
        zeros(pxBarHeight,ceil(-tmp/2))]];
else
    bar = [barUnit;zeros(2,size(bar,2));bar];
end %sif

barOffsetX = 4*pxBarHeight;
barOffsetY = 4*pxBarHeight;
offset = height*(width-(size(bar,2)+barOffsetX))+barOffsetY;
idx = find([bar;zeros(height-size(bar,1),...
    size(bar,2))])+offset;

if mode == 1
    I(idx) = 255;
else
    I([idx;idx+height*width;idx+2*height*width]) = 255;
end %if
end
function I = imprintTimestamp(I, width, height,...
    time, sizeFac, mode)
stamp = pxChars(height,width,...
    [strrep(num2str(time, '%.3f'),'.','p') '_S'],...
    sizeFac);

barOffsetX = ceil(max(sizeFac*2,size(stamp,2)/5));
barOffsetY = barOffsetX;

idx = find([stamp;zeros(height-size(stamp,1),size(stamp,2))])+...
    barOffsetX*height+barOffsetY;
if mode == 1
    I(idx) = 255;
else
    I([idx;idx+height*width;idx+2*height*width]) = 255;
end %if
end

function zProject(src, event)
icon = getappdata(1, 'icons');
fig = gcbf;

%search for ROI
if isempty(getappdata(fig,'hROI'))
    roi = [1 1 ...
        getappdata(fig,'width') getappdata(fig,'height')];
else
    roi = ceil(getappdata(fig,'roi'));
end
region = {[roi(2) roi(2)+roi(4)-1],...
    [roi(1) roi(1)+roi(3)-1]};

hProgressbar = waitbar(0,'Processing...','Color',...
    get(0,'defaultUicontrolBackgroundColor'));
imageName = strcat(getappdata(fig,'pathname'),...
    getappdata(fig,'filename'));
if getappdata(fig,'isSuperstack')
    for stack = 1:numel(imageName)
        info = imfinfo(imageName{stack});
        frames = numel(info);
        if stack == 1 %initialize image
            I = double(imread(imageName{stack}, 1,...
                'info', info, 'PixelRegion', region));
        end %if
        for frame = 2:frames
            switch get(src, 'Tag')
                case 'max. Intensity'
                    I = max(I,double(imread(imageName{stack},...
                        frame, 'info', info, 'PixelRegion', region)));
                case 'mean Intensity'
                    I = (I + double(imread(imageName{stack},...
                        frame, 'info', info, 'PixelRegion', region)))/2;
            end %switch
            waitbar(frame/frames,hProgressbar,...
                'Processing...','Color',...
                get(0,'defaultUicontrolBackgroundColor'));
        end %for
    end %for
    delete(hProgressbar)
else
    info = imfinfo(imageName);
    frames = numel(info);
    I = double(imread(imageName, 1,...
        'info', info, 'PixelRegion', region));
    for frame = 2:frames
        switch get(src, 'Tag')
            case 'max. Intensity'
                I = max(I,double(imread(imageName,...
                    frame, 'info', info, 'PixelRegion', region)));
            case 'mean Intensity'
                I = (I + double(imread(imageName,...
                    frame, 'info', info, 'PixelRegion', region)))/2;
        end %switch
        waitbar(frame/frames,hProgressbar,...
            'Processing...','Color',...
            get(0,'defaultUicontrolBackgroundColor'));
    end %for
    delete(hProgressbar)
end %if
I = fix((I-min(I(:)))/(max(I(:))-min(I(:)))*255);

figNew =...
    figure(...
    'Units','normalized',...
    'Position', figPos(roi(3)/roi(4)),...
    'Color', get(fig,'Color')-unifrnd(0.09,0.11,1,3),...
    'Name', ['z-Projection (' ...
    get(src,'Tag') ') - ' get(fig,'Name')],...
    'NumberTitle', 'off',...
    'MenuBar', 'none',...
    'ToolBar', 'figure');
axes(...
    'Parent', figNew,...
    'Units','normalized',...
    'Position', [0.05 0.05 0.9 0.9]);

hToolBar = findall(figNew,'Type','uitoolbar');
uipushtool(...
    'Parent', hToolBar,...
    'CData', repmat(icon.save, [1 1 3]),...
    'ClickedCallback', {@saveImage,I,'8bit'})
uipushtool(...
    'Parent', hToolBar,...
    'CData', repmat(icon.colormap, [1 1 3]),...
    'ClickedCallback', 'colormapeditor')
hToggleList = findall(hToolBar);
delete(hToggleList([4:12 15:19]))
imshow(uint8(I))
end

function scatterPlot(src, event)
fig = imgcf;
encodeType = {'x-coordinate [px]','y-coordinate [px]','signal amplitude [counts]',...
    'noise amplitude [counts]','background level [counts]','psf radius [px]','detection time [frames]',...
    '# collected photons','localization precision [micron]','signal to noise ratio',...
    'signal to background ratio','cluster','z-coordinate [px]','channel'};

menuFig =...
    figure(...
    'Units','normalized',...
    'Position', [0.3 0.25 0.4 0.5],...
    'Color', get(0,'defaultUicontrolBackgroundColor'),...
    'Name', 'Encoding Style',...
    'NumberTitle', 'off',...
    'MenuBar', 'none',...
    'ToolBar', 'none',...
    'Resize', 'off');

uicontrol(...
    'Style', 'text',...
    'Parent', menuFig,...
    'Units','normalized',...
    'Position', [0.8 0.9 0.2 0.1],...
    'FontSize', 15,...
    'String', 'weight')

uicontrol(...
    'Style', 'text',...
    'Parent', menuFig,...
    'Units','normalized',...
    'Position', [0.05 0.8 0.2 0.1],...
    'FontSize', 15,...
    'String', '1st dim.:')

hxDim =...
    uicontrol(...
    'Style', 'popupmenu',...
    'Parent', menuFig,...
    'Units','normalized',...
    'Position', [0.25 0.8 0.55 0.1],...
    'FontSize', 15,...
    'String', encodeType,...
    'Value', 1,...
    'BackgroundColor', [1 1 1]);

hxDimWeight =...
    uicontrol(...
    'Style', 'edit',...
    'Parent', menuFig,...
    'Units','normalized',...
    'Position', [0.85 0.8 0.1 0.1],...
    'FontSize', 15,...
    'String', 1,...
    'BackgroundColor', [1 1 1]);

uicontrol(...
    'Style', 'text',...
    'Parent', menuFig,...
    'Units','normalized',...
    'Position', [0.05 0.65 0.2 0.1],...
    'FontSize', 15,...
    'String', '2nd dim.:')

hyDim =...
    uicontrol(...
    'Style', 'popupmenu',...
    'Parent', menuFig,...
    'Units','normalized',...
    'Position', [0.25 0.65 0.55 0.1],...
    'FontSize', 15,...
    'String', encodeType,...
    'Value', 2,...
    'BackgroundColor', [1 1 1]);

hyDimWeight =...
    uicontrol(...
    'Style', 'edit',...
    'Parent', menuFig,...
    'Units','normalized',...
    'Position', [0.85 0.65 0.1 0.1],...
    'FontSize', 15,...
    'String', 1,...
    'BackgroundColor', [1 1 1]);

uicontrol(...
    'Style', 'text',...
    'Parent', menuFig,...
    'Units','normalized',...
    'Position', [0.05 0.5 0.2 0.1],...
    'FontSize', 15,...
    'String', '3rd dim.:')

hzDim =...
    uicontrol(...
    'Style', 'popupmenu',...
    'Parent', menuFig,...
    'Units','normalized',...
    'Position', [0.25 0.5 0.55 0.1],...
    'FontSize', 15,...
    'String', encodeType,...
    'Value', 7,...
    'BackgroundColor', [1 1 1]);

hzDimWeight =...
    uicontrol(...
    'Style', 'edit',...
    'Parent', menuFig,...
    'Units','normalized',...
    'Position', [0.85 0.5 0.1 0.1],...
    'FontSize', 15,...
    'String', 1,...
    'BackgroundColor', [1 1 1]);

uicontrol(...
    'Style', 'text',...
    'Parent', menuFig,...
    'Units','normalized',...
    'Position', [0.05 0.35 0.2 0.1],...
    'FontSize', 15,...
    'String', 'expansion:')

hExp =...
    uicontrol(...
    'Style', 'popupmenu',...
    'Parent', menuFig,...
    'Units','normalized',...
    'Position', [0.25 0.35 0.55 0.1],...
    'FontSize', 15,...
    'String', encodeType,...
    'Value', 9,...
    'BackgroundColor', [1 1 1]);

hExpWeight =...
    uicontrol(...
    'Style', 'edit',...
    'Parent', menuFig,...
    'Units','normalized',...
    'Position', [0.85 0.35 0.1 0.1],...
    'FontSize', 15,...
    'String', 1,...
    'BackgroundColor', [1 1 1]);

uicontrol(...
    'Style', 'text',...
    'Parent', menuFig,...
    'Units','normalized',...
    'Position', [0.05 0.2 0.2 0.1],...
    'FontSize', 15,...
    'String', 'color:')

hColor =...
    uicontrol(...
    'Style', 'popupmenu',...
    'Parent', menuFig,...
    'Units','normalized',...
    'Position', [0.25 0.2 0.55 0.1],...
    'FontSize', 15,...
    'String', encodeType,...
    'Value', 7,...
    'BackgroundColor', [1 1 1]);

hColorWeight =...
    uicontrol(...
    'Style', 'edit',...
    'Parent', menuFig,...
    'Units','normalized',...
    'Position', [0.85 0.2 0.1 0.1],...
    'FontSize', 15,...
    'String', 1,...
    'BackgroundColor', [1 1 1]);

uicontrol(...
    'Style', 'pushbutton',...
    'Parent', menuFig,...
    'Units','normalized',...
    'Position', [0.25 0.05 0.5 0.1],...
    'FontSize', 15,...
    'String', 'accept settings',...
    'Callback', {@buildScatterPlot,...
    [hxDim,hyDim,hzDim,hExp,hColor...
    hxDimWeight,hyDimWeight,hzDimWeight,hExpWeight,hColorWeight],...
    get(src, 'Tag')})

    function buildScatterPlot(src,event,hList,mode)
        take = cell2mat(get(hList(1:5),'Value'));
        weight = str2double(get(hList(6:10),'String'));
        close(get(src,'Parent'))
        
        returnVar = zeros(1,14); returnVar(take) = true;
        varNames = {'ctrsX','ctrsY','signal','noise','offset','radius','frame',...
            'photons','precision','snr','sbr','class','ctrsZ','channel'};
        
        figNew = figure(...
            'MenuBar', 'none',...
            'Toolbar','figure',...
            'DockControls', 'off',...
            'NumberTitle', 'off',...
            'Color', get(fig,'Color')-unifrnd(0.09,0.11,1,3),...
            'Visible', 'off');
        
        switch mode
            case '2D ImScatter'
                        switch getappdata(fig,'viewMode')
                            case 'monoView'
                                transferVarList(figNew,fig,'render-mono')
                                if ~getappdata(fig,'isLoaded')
                                    localization(figNew);
                                end
                                
                                %framerange selected
                                idx = [-1; cumsum(getappdata(figNew,'ctrsN'))];
                                if getappdata(fig,'rStart') == 1
                                    setappdata(figNew,'startPnt',0)
                                else
                                    setappdata(figNew,'startPnt',...
                                        idx(getappdata(fig,'rStart'))+1)
                                end %if
                                if isinf(getappdata(fig,'rEnd'))
                                    setappdata(figNew,'rEnd',numel(getappdata(figNew,'ctrsN')))
                                    setappdata(figNew,'elements',inf)
                                else
                                    setappdata(figNew,'elements',...
                                        idx(getappdata(fig,'rEnd')+1)-...
                                        max(1,getappdata(figNew,'startPnt'))+1)
                                end %if
                                
                                %get ROI
                                roi = getappdata(fig,'roi');
                                data = preprocessData(figNew,returnVar(1:12),roi);
                                
                                setappdata(figNew,'roiX0', roi(1))
                                setappdata(figNew,'roiY0', roi(2))
                                setappdata(figNew,'exfOld',getappdata(fig,'exfNew'))
                                
                                set(figNew,...
                                    'Name', ['2D Scatter: ' num2str(numel(data.(varNames{take(1)})))...
                                    '\' num2str(sum(getappdata(fig,'ctrsN'))) ' rendered'],...
                                    'NumberTitle', 'off',...
                                    'MenuBar', 'none',...
                                    'ToolBar', 'figure',...
                                    'Visible', 'on');
                                axes(...
                                    'Parent', figNew,...
                                    'Units','normalized',...
                                    'Fontsize',15);
                                
                                hToolBar = findall(figNew,'Type','uitoolbar');
                                hToggleList = findall(hToolBar);
                                delete(hToggleList([2 3 4 5 6 7 8 9 10 13 14 16 17 18]))
                                
                                color = jet(256);
                                cCtrs = linspace(min(weight(5)*data.(varNames{take(5)})),...
                                    max(weight(5)*data.(varNames{take(5)})),256);
                                [unused cIdx] = histc(weight(5)*data.(varNames{take(5)}),cCtrs);
                                
                                rho = linspace(0,2*pi,10)';
                                patch(repmat((weight(1)*data.(varNames{take(1)}))',10,1)+...
                                    weight(4)*cos(rho)*data.(varNames{take(4)})',...
                                    repmat((weight(2)*data.(varNames{take(2)}))',10,1)+...
                                    weight(4)*sin(rho)*data.(varNames{take(4)})',...
                                    shiftdim(color(cIdx,:),-1),...
                                    'EdgeColor', 'none', 'FaceAlpha', 0.5)
                                axis ('equal','ij')
                                set(gca,'CLim', [min(weight(5)*data.(varNames{take(5)}))...
                                    max(weight(5)*data.(varNames{take(5)}))])
                                xlabel(encodeType{take(1)});
                                ylabel(encodeType{take(2)});
                                hCBar = colorbar;
                                set(get(hCBar, 'YLabel'),'String', encodeType{take(5)}, 'FontSize', 15)
                            case 'dualView'
                            case 'tripleView'
                        end %switch
            case '3D ImScatter'
                        switch getappdata(fig,'viewMode')
                            case 'monoView'
                                transferVarList(figNew,fig,'render-mono')
                                
                                %framerange selected
                                idx = [-1; cumsum(getappdata(figNew,'ctrsN'))];
                                if getappdata(fig,'rStart') == 1
                                    setappdata(figNew,'startPnt',0)
                                else
                                    setappdata(figNew,'startPnt',...
                                        idx(getappdata(fig,'rStart'))+1)
                                end %if
                                if isinf(getappdata(fig,'rEnd'))
                                    setappdata(figNew,'rEnd',numel(getappdata(figNew,'ctrsN')))
                                    setappdata(figNew,'elements',inf)
                                else
                                    setappdata(figNew,'elements',...
                                        idx(getappdata(fig,'rEnd')+1)-...
                                        max(1,getappdata(figNew,'startPnt'))+1)
                                end %if
                                
                                %get ROI
                                roi = getappdata(fig,'roi');
                                data = preprocessData(figNew,returnVar(1:12),roi);
                                
                                setappdata(figNew,'roiX0', roi(1))
                                setappdata(figNew,'roiY0', roi(2))
                                setappdata(figNew,'exfOld',getappdata(fig,'exfNew'))
                                
                                pnts = numel(data.(varNames{take(1)}));
                                set(figNew,...
                                    'Name', ['3D Scatter: ' num2str(pnts)...
                                    '\' num2str(sum(getappdata(fig,'ctrsN'))) ' rendered'],...
                                    'NumberTitle', 'off',...
                                    'MenuBar', 'none',...
                                    'ToolBar', 'figure',...
                                    'Visible', 'on');
                                axes(...
                                    'Parent', figNew,...
                                    'Units','normalized',...
                                    'FontSize', 15,...
                                    'Box', 'on',...
                                    'Projection', 'perspective',...
                                    'TickDir', 'in');
                                
                                hToolBar = findall(figNew,'Type','uitoolbar');
                                hToggleList = findall(hToolBar);
                                delete(hToggleList([2 3 4 5 6 7 8 13 14 16 17 18]))
                                
                                x = [1 0; 1 1; 1 0; 1 -1; 1 0; 1 0]*...
                                    [weight(1)*data.(varNames{take(1)}),...
                                    weight(4)*data.(varNames{take(4)})]';
                                y = [1 0; 1 0; 1 1; 1 0; 1 -1; 1 0]*...
                                    [weight(2)*data.(varNames{take(2)}),...
                                    weight(4)*data.(varNames{take(4)})]';
                                z = [1 1; 1 0; 1 0; 1 0; 1 0; 1 -1]*...
                                    [weight(3)*data.(varNames{take(3)}),...
                                    weight(4)*data.(varNames{take(4)})]';
                                vertices = [x(:) y(:) z(:)];
                                
                                faceIdx = repmat([1 2 3; 1 3 4; 1 4 5; 1 5 2;...
                                    6 2 3; 6 3 4; 6 4 5; 6 5 2],pnts,1);
                                face = reshape(repmat(0:6:6*(pnts-1),24,1),[3 pnts*8]);
                                face = faceIdx+face';
                                
                                color = jet(256);
                                cCtrs = linspace(min(weight(5)*data.(varNames{take(5)})),...
                                    max(weight(5)*data.(varNames{take(5)})),256);
                                [unused cIdx] = histc(weight(5)*data.(varNames{take(5)}),cCtrs);
                                cIdx = reshape(repmat(cIdx',8,1),[1 8*pnts]);
                                
                                patch('Faces',face,'Vertices',vertices,...
                                    'FaceVertexCData', color(cIdx,:),...
                                    'FaceColor', 'flat');
                                
                                view(3)
                                axis ('vis3d')
                                set(gca,'CLim', [min(weight(5)*data.(varNames{take(5)}))...
                                    max(weight(5)*data.(varNames{take(5)}))])
                                %xlabel(encodeType{take(1)});
                                %ylabel(encodeType{take(2)});
                                %zlabel(encodeType{take(3)})
                                hCBar = colorbar;
                                set(get(hCBar, 'YLabel'),'String',...
                                    encodeType{take(5)}, 'FontSize', 15)
                            case 'dualView'
                                %check for tracking data
                                if imageBin{2}.isTrack
                                    n = 1;
                                    m = 1;
                                else
                                    n = 2;
                                    m = 0;
                                end %if
                                
                                %get ROI
                                hRoi = findobj(hFig,'Tag', 'roi');
                                if isempty(hRoi)
                                    roi = imageBin{1}.roi;
                                else
                                    roi =...
                                        get(hRoi,'UserData')/imageBin{1}.exfOld;
                                end
                                
                                fig =...
                                    figure(...
                                    'Units','normalized',...
                                    'Position', figPos(imageBin{1}.roi(3)/imageBin{1}.roi(4)),...
                                    'Color', get(hFig,'Color'),...
                                    'NumberTitle', 'off',...
                                    'MenuBar', 'none',...
                                    'ToolBar', 'figure');
                                ax =...
                                    axes(...
                                    'Parent', fig,...
                                    'Units','normalized',...
                                    'FontSize', 15,...
                                    'Box', 'on',...
                                    'Projection', 'perspective',...
                                    'TickDir', 'in',...
                                    'NextPlot', 'add');
                                
                                hToolBar = findall(fig,'Type','uitoolbar');
                                hToggleList = findall(hToolBar);
                                delete(hToggleList([2 3 4 5 6 7 8 13 14 16 17 18]))
                                
                                for ch = 1:n
                                    idx{ch} = [-1; cumsum(imageBin{ch}.ctrsN)];
                                    %framerange selected
                                    if isnan(imageBin{ch}.rStart)
                                        startPnt = 0;
                                    else
                                        startPnt = idx{ch}(imageBin{ch}.rStart)+1;
                                    end %if
                                    if isnan(imageBin{ch}.rEnd)
                                        elements = inf;
                                    else
                                        elements = idx{ch}(imageBin{ch}.rEnd+1)-max(1,startPnt)+1;
                                    end %if
                                    
                                    data = preprocessData(returnVar(1:12),imageBin{ch},startPnt,elements);
                                    pnts = numel(data.(varNames{take(1)}));
                                    
                                    x = [1 0; 1 1; 1 0; 1 -1; 1 0; 1 0]*...
                                        [weight(1)*data.(varNames{take(1)}),weight(4)*data.(varNames{take(4)})]';
                                    y = [1 0; 1 0; 1 1; 1 0; 1 -1; 1 0]*...
                                        [weight(2)*data.(varNames{take(2)}),weight(4)*data.(varNames{take(4)})]';
                                    z = [1 1; 1 0; 1 0; 1 0; 1 0; 1 -1]*...
                                        [weight(3)*data.(varNames{take(3)}),weight(4)*data.(varNames{take(4)})]';
                                    vertices = [x(:) y(:) z(:)];
                                    
                                    faceIdx = repmat([1 2 3; 1 3 4; 1 4 5; 1 5 2;...
                                        6 2 3; 6 3 4; 6 4 5; 6 5 2],pnts,1);
                                    face = reshape(repmat(0:6:6*(pnts-1),24,1),[3 pnts*8]);
                                    face = faceIdx+face';
                                    
                                    if strcmp(varNames{take(5)},'channel')
                                        color = [0 0 0]; color(ch) = 1;
                                        cIdx = 1;
                                    else
                                        color = jet(256);
                                        cCtrs = linspace(min(weight(5)*data.(varNames{take(5)})),...
                                            max(weight(5)*data.(varNames{take(5)})),256);
                                        [unused cIdx] = histc(weight(5)*data.(varNames{take(5)}),cCtrs);
                                        cIdx = reshape(repmat(cIdx',8,1),[1 8*pnts]);
                                    end %if
                                    
                                    patch('Faces',face,'Vertices',vertices,...
                                        'FaceVertexCData', color(cIdx,:),...
                                        'FaceColor', 'flat','Parent', ax);
                                end %for
                                view(3)
                                axis ('vis3d','tight')
                                %                                 set(ax,'CLim', [min(weight(5)*data.(varNames{take(5)}))...
                                %                                     max(weight(5)*data.(varNames{take(5)}))])
                                %                         xlabel(encodeType{take(1)}); ylabel(encodeType{take(2)});
                                %                         zlabel(encodeType{take(3)})
                                hCBar = colorbar;
                                set(get(hCBar, 'YLabel'),'String', encodeType{take(5)}, 'FontSize', 15)
                                
                                %                                 set(fig, 'Name', ['3D Scatter: ' num2str(pnts)...
                                %                                     '\' num2str(sum(imageBin.ctrsN)) ' rendered'])
                            case 'tripleView'
                        end %switch
        end %switch
    end
end

%% ANALYSIS
function intHist(src, event)
fig = gcbf;

figNew =...
    figure(...
    'Units','normalized',...
    'Position', figPos(1)+[0 0 0.1 0],...
    'Color', get(fig,'Color'),...
    'Name', 'Intensitydistribution',...
    'NumberTitle', 'off',...
    'MenuBar', 'none',...
    'ToolBar', 'figure');

hToolBar = findall(figNew,'Type','uitoolbar');
hToggleList = findall(hToolBar);
delete(hToggleList([2 3 4 5 6 7 8 9 10 13 14 16 17 18]))

switch get(src, 'Tag')
    case 'Pixel Intensity'
        set(figNew, 'Name', 'Pixel Intensity')
        if getappdata(fig,'isSuperstack')
            pathname = getappdata(fig,'pathname');
            filename = getappdata(fig,'filename');
            I = double(imread([pathname{getappdata(fig,'stack')}...
                filename{getappdata(fig,'stack')}],getappdata(fig,'frame')));
        else
            I = double(imread([getappdata(fig,'pathname')...
                getappdata(fig,'filename')],getappdata(fig,'frame')));
        end %if
        
        ax =...
            axes(...
            'Parent', figNew,...
            'Units','normalized',...
            'FontSize', 15,...
            'NextPlot', 'add');
        
        buildHistogram(ax,I(:),'counts')
        xlabel(ax,'Pixelintensity [counts]')
        
    case 'Particle Intensity'
        icon = getappdata(1, 'icons');
        uipushtool(...
            'Parent', hToolBar,...
            'CData', repmat(icon.fit, [1 1 3]),...
            'ClickedCallback', @fitDist,...
            'Separator', 'on')
        
        ax =...
            subplot(20,1,[14,1],...
            'Parent', figNew,...
            'Units','normalized',...
            'FontSize', 20,...
            'NextPlot', 'add',...
            'XTickLabel','');
        
        idx = [-1; cumsum(getappdata(fig,'ctrsN'))];
        if getappdata(fig,'rStart') == 1
            setappdata(fig,'startPnt',0)
        else
            setappdata(fig,'startPnt',...
                idx(getappdata(fig,'rStart'))+1)
        end %if
        if isinf(getappdata(fig,'rEnd'))
            setappdata(fig,'rEnd',numel(getappdata(fig,'ctrsN')))
            setappdata(fig,'elements',inf)
        else
            setappdata(fig,'elements',...
                idx(getappdata(fig,'rEnd')+1)-...
                max(1,getappdata(fig,'startPnt'))+1)
        end %if
        
        %get roi
        roi = getappdata(fig,'roi');
        data = preprocessData(fig,[0 0 0 0 0 0 0 1 0 0 0 0],roi);
        
        [freq, ctrs] = hist(data.photons,calcnbins(data.photons,'fd'));
        hStair = stairs(ctrs,freq);
        set(hStair, ...
            'Tag', 'Intensityhistogram',...
            'Userdata', {freq,ksdensity(data.photons,ctrs)})
        set(fig, 'Name', ['Particle Intensity: ' num2str(numel(data.photons)) '\'...
            num2str(sum(getappdata(fig,'ctrsN'))) ' rendered'])
        
        axis tight
        ylabel('Frequency');
        
        errAx =...
            subplot(20,1,16:19,...
            'Parent', figNew,...
            'Units','normalized',...
            'FontSize', 20,...
            'NextPlot', 'add');
        ylabel('Residuals');
        xlabel('Particleintensity [photons]');
        linkaxes([ax errAx],'x')
end %switch

    function fitDist(src, event)
        fitFig =...
            figure(...
            'Units','normalized',...
            'Position', [0.6 0.4 0.3 0.4],...
            'Color', get(fig,'Color'),...
            'Name', 'Fit',...
            'NumberTitle', 'off',...
            'MenuBar', 'none',...
            'ToolBar', 'none');
        
        uicontrol(...
            'Style', 'text',...
            'Parent', fitFig,...
            'Units','normalized',...
            'Position', [0.1 0.9 0.8 0.07],...
            'FontSize', 15,...
            'String', 'Subpopulations:')
        
        hTable =...
            uitable(...
            'Parent', fitFig,...
            'Units','normalized',...
            'Position', [0.05 0.15 0.9 0.6],...
            'ColumnName', {'Fraction', 'Photons', 'Error'},...
            'ColumnFormat', {'numeric','numeric','numeric'},...
            'ColumnWidth', {104},...
            'data', cell(3,3),...
            'FontSize', 10);
        
        hSubpops(1) =...
            uicontrol(...
            'Style', 'popupmenu',...
            'Parent', fitFig,...
            'Units','normalized',...
            'Position', [0.3 0.8 0.6 0.06],...
            'FontSize', 15,...
            'String', {'1x constraint'...
            '1x constraint + 1x free', '2x constraint',....
            '2x constraint + 1x free', '3x constraint',...
            '3x constraint + 1x free', '4x constraint'},...
            'Value', 3);
        
        hSubpops(2) =...
            uicontrol(...
            'Style', 'popupmenu',...
            'Parent', fitFig,...
            'Units','normalized',...
            'Position', [0.3 0.8 0.6 0.06],...
            'FontSize', 15,...
            'String', {'Scan for optimal # of fractions',...
            'Set # of fractions w\o initial guess',...
            'Set # of fractions with initial guess'},...
            'Value', 1,...
            'Visible','off');
        
        hMethod =...
            uicontrol(...
            'Style', 'popupmenu',...
            'Parent', fitFig,...
            'Units','normalized',...
            'Position', [0.1 0.8 0.2 0.06],...
            'FontSize', 15,...
            'String', {'OLS','MLE'},...
            'Value', 1,...
            'Callback', @changeMethod);
        
        uicontrol(...
            'Style', 'pushbutton',...
            'Parent', fitFig,...
            'Units','normalized',...
            'Position', [0.1 0.05 0.8 0.06],...
            'FontSize', 15,...
            'String', 'FIT',...
            'Callback', @estimatePar)
        
        function changeMethod(src,event)
            set(hSubpops,'Visible','off')
            set(hSubpops(get(src,'Value')),'Visible','on')
            vals = get(hStair,'UserData');
            set(hStair,'YData',vals{get(src,'Value')})
            
            delete(findobj(ax, 'Tag', 'fit'))
            axis(ax,'tight')
        end
        function estimatePar(src, event)
            switch get(hMethod,'Value')
                case 1
                    switch get(hSubpops(1), 'Value')
                        case 1
                            fractions = 1;
                            f = fittype('gauss1');
                            preVal = getappdata(fig,'preVal');
                            if isempty(preVal)
                                preOpt = fitoptions('method','NonlinearLeastSquares');
                                preFit = fit(ctrs',freq',f,preOpt);
                                preVal = cellstr(num2str(coeffvalues(preFit)'));
                            end
                            answer =...
                                inputdlg(...
                                coeffnames(f),...
                                'StartValues',1,...
                                preVal);
                            setappdata(fig,'preVal',answer)
                            startPnts = str2num(strvcat(answer{:}));
                            lBnd = [0,startPnts(2)-startPnts(2)/100,0];
                            uBnd = [inf,startPnts(2)+startPnts(2)/100,inf];
                        case 2
                            fractions = 2;
                            f = fittype('gauss2');
                            preVal = getappdata(fig,'preVal');
                            if isempty(preVal) || numel(preVal) ~= 3*fractions
                                preOpt = fitoptions('method','NonlinearLeastSquares');
                                preFit = fit(ctrs',freq',f,preOpt);
                                preVal = cellstr(num2str(coeffvalues(preFit)'));
                            end
                            answer =...
                                inputdlg(...
                                coeffnames(f),...
                                'StartValues',1,...
                                preVal);
                            setappdata(fig,'preVal',answer)
                            startPnts = str2num(strvcat(answer{:}));
                            lBnd = [0,0,0,...
                                0,startPnts(5)-startPnts(5)/100,0];
                            uBnd = [inf,inf,inf,...
                                inf,startPnts(5)+startPnts(5)/100,inf];
                        case 3
                            fractions = 2;
                            f = fittype('gauss2');
                            preVal = getappdata(fig,'preVal');
                            if isempty(preVal) || numel(preVal) ~= 3*fractions
                                preOpt = fitoptions('method','NonlinearLeastSquares');
                                preFit = fit(ctrs',freq',f,preOpt);
                                preVal = cellstr(num2str(coeffvalues(preFit)'));
                            end
                            answer =...
                                inputdlg(...
                                coeffnames(f),...
                                'StartValues',1,...
                                preVal);
                            setappdata(fig,'preVal',answer)
                            startPnts = str2num(strvcat(answer{:}));
                            lBnd = [0,startPnts(2)-startPnts(2)/100,0,...
                                0,startPnts(5)-startPnts(5)/100,0];
                            uBnd = [inf,startPnts(2)+startPnts(2)/100,inf,...
                                inf,startPnts(5)+startPnts(5)/100,inf];
                        case 4
                            fractions = 3;
                            f = fittype('gauss3');
                            preVal = getappdata(fig,'preVal');
                            if isempty(preVal) || numel(preVal) ~= 3*fractions
                                preOpt = fitoptions('method','NonlinearLeastSquares');
                                preFit = fit(ctrs',freq',f,preOpt);
                                preVal = cellstr(num2str(coeffvalues(preFit)'));
                            end
                            answer =...
                                inputdlg(...
                                coeffnames(f),...
                                'StartValues',1,...
                                preVal);
                            setappdata(fig,'preVal',answer)
                            startPnts = str2num(strvcat(answer{:}));
                            lBnd = [0,0,0,...
                                0,startPnts(5)-startPnts(5)/100,0,...
                                0,startPnts(8)-startPnts(8)/100,0];
                            uBnd = [inf,inf,inf,...
                                inf,startPnts(5)+startPnts(5)/100,inf,...
                                inf,startPnts(8)+startPnts(8)/100,inf];
                        case 5
                            fractions = 3;
                            f = fittype('gauss3');
                            preVal = getappdata(fig,'preVal');
                            if isempty(preVal) || numel(preVal) ~= 3*fractions
                                preOpt = fitoptions('method','NonlinearLeastSquares');
                                preFit = fit(ctrs',freq',f,preOpt);
                                preVal = cellstr(num2str(coeffvalues(preFit)'));
                            end
                            answer =...
                                inputdlg(...
                                coeffnames(f),...
                                'StartValues',1,...
                                preVal);
                            setappdata(fig,'preVal',answer)
                            startPnts = str2num(strvcat(answer{:}));
                            lBnd = [0,startPnts(2)-startPnts(2)/100,0,...
                                0,startPnts(5)-startPnts(5)/100,0,...
                                0,startPnts(8)-startPnts(8)/100,0];
                            uBnd = [inf,startPnts(2)+startPnts(2)/100,inf,...
                                inf,startPnts(5)+startPnts(5)/100,inf,...
                                inf,startPnts(8)+startPnts(8)/100,inf];
                        case 6
                            fractions = 4;
                            f = fittype('gauss4');
                            preVal = getappdata(fig,'preVal');
                            if isempty(preVal) || numel(preVal) ~= 3*fractions
                                preOpt = fitoptions('method','NonlinearLeastSquares');
                                preFit = fit(ctrs',freq',f,preOpt);
                                preVal = cellstr(num2str(coeffvalues(preFit)'));
                            end
                            answer =...
                                inputdlg(...
                                coeffnames(f),...
                                'StartValues',1,...
                                preVal);
                            setappdata(fig,'preVal',answer)
                            startPnts = str2num(strvcat(answer{:}));
                            lBnd = [0,0,0,...
                                0,startPnts(5)-startPnts(5)/100,0,...
                                0,startPnts(8)-startPnts(8)/100,0,...
                                0,startPnts(11)-startPnts(11)/100,0];
                            uBnd = [inf,inf,inf,...
                                inf,startPnts(5)+startPnts(5)/100,inf,...
                                inf,startPnts(8)+startPnts(8)/100,inf,...
                                inf,startPnts(11)+startPnts(11)/100,inf];
                        case 7
                            fractions = 4;
                            f = fittype('gauss4');
                            preVal = getappdata(fig,'preVal');
                            if isempty(preVal) || numel(preVal) ~= 3*fractions
                                preOpt = fitoptions('method','NonlinearLeastSquares');
                                preFit = fit(ctrs',freq',f,preOpt);
                                preVal = cellstr(num2str(coeffvalues(preFit)'));
                            end
                            answer =...
                                inputdlg(...
                                coeffnames(f),...
                                'StartValues',1,...
                                preVal);
                            setappdata(fig,'preVal',answer)
                            startPnts = str2num(strvcat(answer{:}));
                            lBnd = [0,startPnts(2)-startPnts(2)/100,0,...
                                0,startPnts(5)-startPnts(5)/100,0,...
                                0,startPnts(8)-startPnts(8)/100,0,...
                                0,startPnts(11)-startPnts(11)/100,0];
                            uBnd = [inf,startPnts(2)+startPnts(2)/100,inf,...
                                inf,startPnts(5)+startPnts(5)/100,inf,...
                                inf,startPnts(8)+startPnts(8)/100,inf,...
                                inf,startPnts(11)+startPnts(11)/100,inf];
                    end %switch
                    delete(findobj(ax, 'Tag', 'fit'))
                    cla(errAx)
                    
                    opt = fitoptions('method','NonlinearLeastSquares',...
                        'StartPoint', startPnts,...
                        'Lower', lBnd, 'Upper', uBnd);
                    [fitFractions statsFraction outpuFractions] =...
                        fit(ctrs',freq',f,opt);
                    
                    plot(ax, ctrs, feval(fitFractions,ctrs),...
                        'Color', [1 0 0], 'LineWidth', 2, 'Tag', 'fit');
                    stem(errAx, ctrs, outpuFractions.residuals)
                    legend(errAx, ['RMSE = ' num2str(statsFraction.rmse)])
                    
                    results = transpose(reshape(coeffvalues(fitFractions),...
                        3,fractions));
                case 2
                    options = statset('MaxIter',1000);
                    
                    switch get(hSubpops(2), 'Value')
                        case 1
                            fractions = str2double(...
                                inputdlg('max. # Fractions:','Scan Options'));
                            
                            AIC = zeros(1,fractions);
                            mixComponents = cell(1,fractions);
                            for k = 1:fractions
                                mixComponents{k} = ...
                                    gmdistribution.fit(data.photons,k,...
                                    'Options', options);
                                AIC(k)= mixComponents{k}.AIC;
                            end
                            [minAIC,fractions] = min(AIC);
                            mixComponents = mixComponents{fractions};
                        case 2
                            fractions = str2double(...
                                inputdlg('# of Fractions:','Fit Options'));
                            
                            mixComponents = ...
                                gmdistribution.fit(data.photons,fractions,...
                                'Options', options);
                        case 3
                    end %switch
                    delete(findobj(ax, 'Tag', 'fit'))
                    cla(errAx)
                    
                    %                 [P,nlogl] = posterior(mixComponents,data.photons);
                    
                    plot(ax, ctrs', pdf(mixComponents,ctrs'),...
                        'Color', [1 0 0], 'LineWidth', 2, 'Tag', 'fit');
                    results = [mixComponents.PComponents'./...
                        sqrt(2*pi*mixComponents.Sigma(:)),...
                        mixComponents.mu,...
                        sqrt(mixComponents.Sigma(:))];
            end
            
            gauss = @(x,a,b,c) a*exp(-((x-b)/c).^2);
            ctrsInterp = linspace(min(ctrs),max(ctrs),10*numel(ctrs))';
            freqSub = zeros(fractions,numel(ctrsInterp));
            for N = 1:fractions
                freqSub(N,:) = gauss(ctrsInterp,...
                    results(N,1),results(N,2),results(N,3));
                plot(ax, ctrsInterp, freqSub(N,:), 'r', 'Tag', 'fit')
            end %for
            axis(ax,'tight')
            
            switch get(hMethod,'Value')
                case 1
                    set(hTable, 'data', [sum(freqSub,2)/sum(freq) results(:,2:3)])
                case 2
                    set(hTable, 'data', [mixComponents.PComponents' results(:,2:3)])
            end %switch
        end
    end
end
function locPrec(src, event)
fig = gcbf;

idx = [-1; cumsum(getappdata(fig,'ctrsN'))];
if getappdata(fig,'rStart') == 1
    setappdata(fig,'startPnt',0)
else
    setappdata(fig,'startPnt',...
        idx(getappdata(fig,'rStart'))+1)
end %if
if isinf(getappdata(fig,'rEnd'))
    setappdata(fig,'rEnd',numel(getappdata(fig,'ctrsN')))
    setappdata(fig,'elements',inf)
else
    setappdata(fig,'elements',...
        idx(getappdata(fig,'rEnd')+1)-...
        max(1,getappdata(fig,'startPnt'))+1)
end %if

%get ROI
roi = getappdata(fig,'roi');
data = preprocessData(fig,[0 0 0 0 0 0 0 0 1 0 0 0],roi);

figNew =...
    figure(...
    'Units','normalized',...
    'Position', figPos(1)+[0 0 0.2 0],...
    'Color', get(fig,'Color'),...
    'Name', ['Loc. Precision: ' num2str(numel(data.precision)) '\'...
    num2str(sum(getappdata(fig,'ctrsN'))) ' rendered'],...
    'NumberTitle', 'off',...
    'MenuBar', 'none',...
    'ToolBar', 'figure');

hToolBar = findall(figNew,'Type','uitoolbar');
hToggleList = findall(hToolBar);
delete(hToggleList([2 3 4 5 6 7 8 9 10 13 14 16 17 18]))

ax =...
    axes(...
    'Parent', figNew,...
    'Units','normalized',...
    'FontSize', 15,...
    'NextPlot', 'add');

buildHistogram(ax,data.precision*1000,'nm')
xlabel(ax,'Localization Precision [nm]')
end
function snrHist(src, event)
fig = gcbf;

idx = [-1; cumsum(getappdata(fig,'ctrsN'))];
if getappdata(fig,'rStart') == 1
    setappdata(fig,'startPnt',0)
else
    setappdata(fig,'startPnt',...
        idx(getappdata(fig,'rStart'))+1)
end %if
if isinf(getappdata(fig,'rEnd'))
    setappdata(fig,'rEnd',numel(getappdata(fig,'ctrsN')))
    setappdata(fig,'elements',inf)
else
    setappdata(fig,'elements',...
        idx(getappdata(fig,'rEnd')+1)-...
        max(1,getappdata(fig,'startPnt'))+1)
end %if

%get ROI
roi = getappdata(fig,'roi');
data = preprocessData(fig,[0 0 0 0 0 0 0 0 0 1 0 0],roi);

figNew =...
    figure(...
    'Units','normalized',...
    'Position', figPos(1)+[0 0 0.2 0],...
    'Color', get(fig,'Color'),...
    'Name', ['Loc. Precision: ' num2str(numel(data.snr)) '\'...
    num2str(sum(getappdata(fig,'ctrsN'))) ' rendered'],...
    'NumberTitle', 'off',...
    'MenuBar', 'none',...
    'ToolBar', 'figure');

hToolBar = findall(figNew,'Type','uitoolbar');
hToggleList = findall(hToolBar);
delete(hToggleList([2 3 4 5 6 7 8 9 10 13 14 16 17 18]))

ax =...
    axes(...
    'Parent', figNew,...
    'Units','normalized',...
    'FontSize', 15,...
    'NextPlot', 'add');

buildHistogram(ax,data.snr,'')
xlabel(ax,'Signal to Noise Ratio')
end
function detectionTrace(src, event)
fig = gcbf;

figNew =...
    figure(...
    'Units','normalized',...
    'Position', figPos(1)+[0 0 0.2 0],...
    'Color', get(fig,'Color'),...
    'Name', 'Detectiontrace',...
    'NumberTitle', 'off',...
    'MenuBar', 'none',...
    'ToolBar', 'figure');
hToolBar = findall(figNew,'Type','uitoolbar');
hToggleList = findall(hToolBar);
delete(hToggleList([2 3 4 5 6 7 8 9 10 13 14 16 17 18]))

ax(1) =...
    subplot(2,1,1,...
    'Parent', figNew,...
    'FontSize', 20,...
    'NextPlot', 'add');

ctrsN = getappdata(fig,'ctrsN');
plot(ax(1), ctrsN)
plot(ax(1), smooth(ctrsN,0.25,'loess'),...
    'Color', [1 0 0], 'LineWidth', 2)
axis tight
xlabel('Frame'); ylabel('Particledetections');

ax(2) =...
    subplot(2,1,2,...
    'Parent', figNew,...
    'FontSize', 20);

buildHistogram(ax(2),ctrsN,'')
xlabel(ax(2),'Particledetections')
end

function interactionStudy(src,event)
end

function colocFilter(src,event)
fig = imgcf;
srcFig = getappdata(fig,'imSrcFig');
imCh = getappdata(fig,'imCh');
nImCh = getappdata(fig,'nImCh');

returnValue = [1 1 0 0 0 0 1 1 0 0 0 0];
for ch = 1:nImCh
    %load whole list
    setappdata(srcFig(imCh(ch)),'startPnt',0)
    setappdata(srcFig(imCh(ch)),'endPnt',inf)
    roi = [0 0 ...
        getappdata(srcFig(imCh(ch)),'width')...
        getappdata(srcFig(imCh(ch)),'height')];
    data{ch} =...
        preprocessData(srcFig(imCh(ch)),returnValue,roi);
end %for
width = getappdata(srcFig(imCh(1)),'width');
height = getappdata(srcFig(imCh(1)),'height');

%max. allowed distance [px]
thresh = 2;

hProgressbar = waitbar(0,'Generating Images...','Color',...
    get(0,'defaultUicontrolBackgroundColor'));
for frame = 1:getappdata(srcFig(imCh(1)),'rEnd')
    [idx{1} idx{2}] = filterData(data);
    nColoc(frame) = numel(idx{1});
    
    if nColoc(frame) > 0
        %calculate linear indices of particle detection for 2d-matrix
        [cntY idxY] = histc(data{1}.ctrsY(idx{1}),1:height);
        [cntX idxX] = histc(data{1}.ctrsX(idx{1}),1:width);
        linIdx = idxX*height+idxY+1;
        [linIdx unused subs] = unique(linIdx);
        
        imRendered = zeros(height,width);
        imRendered(linIdx) = accumarray(subs,data{1}.photons(idx{1})*20.2);
        psf = buildPSF(1,width,height);
        imRendered = fftshift(ifft2(fft2(imRendered).* psf));
        imwrite(uint8(imRendered),...
            [getappdata(srcFig(imCh(1)),'pathname')...
            getappdata(srcFig(imCh(1)),'filename') '_faked.tif'],'compression','none',...
            'Writemode', 'append')
        
        [cntY idxY] = histc(data{2}.ctrsY(idx{2}),1:height);
        [cntX idxX] = histc(data{2}.ctrsX(idx{2}),1:width);
        linIdx = idxX*height+idxY+1;
        [linIdx unused subs] = unique(linIdx);
        
        imRendered = zeros(height,width);
        imRendered(linIdx) = accumarray(subs,data{1}.photons(idx{1})*20.2);
        psf = buildPSF(1,width,height);
        imRendered = fftshift(ifft2(fft2(imRendered).* psf));
        imwrite(uint8(imRendered),...
            [getappdata(srcFig(imCh(2)),'pathname')...
            getappdata(srcFig(imCh(2)),'filename') '_faked.tif'],'compression','none',...
            'Writemode', 'append')
    else
        imRendered = zeros(height,width,'uint8');
        imwrite(imRendered,...
            [getappdata(srcFig(imCh(1)),'pathname')...
            getappdata(srcFig(imCh(1)),'filename') '_faked.tif'],'compression','none',...
            'Writemode', 'append')
        imwrite(imRendered,...
            [getappdata(srcFig(imCh(2)),'pathname')...
            getappdata(srcFig(imCh(2)),'filename') '_faked.tif'],'compression','none',...
            'Writemode', 'append')
        continue
    end %if
    waitbar(frame/getappdata(srcFig(imCh(1)),'rEnd'),...
        hProgressbar,'Generating Images...','Color',...
        get(0,'defaultUicontrolBackgroundColor'));
end %for
delete(hProgressbar)

[outputname,outputpath,isOK] = uiputfile(...
    '.txt' ,'Save #CoLoc/Frame to', getappdata(0,'searchPath'));
fid = fopen([outputpath outputname], 'wt');
fprintf(fid,'%.0f \n',nColoc)
fclose(fid);

    function [idxCh1 idxCh2] = filterData(data)
        good{1} = (data{1}.frame == frame);
        good{2} = (data{2}.frame == frame);
        
        sizey1 = numel(data{1}.ctrsY(good{1}));
        sizey2 = numel(data{2}.ctrsY(good{2}));
        
        y1Mat = repmat(data{1}.ctrsY(good{1}),1,sizey2);
        y2Mat = repmat(data{2}.ctrsY(good{2})',sizey1,1);
        yDiffMat = (y1Mat-y2Mat).^2;
        
        sizex1 = numel(data{1}.ctrsX(good{1}));
        sizex2 = numel(data{2}.ctrsX(good{2}));
        
        x1Mat = repmat(data{1}.ctrsX(good{1}),1,sizex2);
        x2Mat = repmat(data{2}.ctrsX(good{2})',sizex1,1);
        xDiffMat = (x1Mat-x2Mat).^2;
        
        d = sqrt(yDiffMat+xDiffMat);
        good = min(d,1) & min(d,2);
        [idxCh1 idxCh2] = find(d <= thresh & good);
    end
end
function particleImageCorrelation(src,event)
fig = imgcf;

%set correlation sampling rate
samplingRate = 5; %[px^-1]
dMax = 15; %[px]

roi = getappdata(fig,'roi');
%reduce field of view to obtain
%true distribution of step sizes up
%to a distance dMax
roi = [max(roi(1:2),dMax),...
    min(roi(3:4),...
    [getappdata(fig,'width') ...
    getappdata(fig,'height')]-dMax)];

data = preprocessData(fig,[1 1 0 0 0 0 1 0 0 0 0 0],roi);

nIm = numel(getappdata(fig,'ctrsN'));
nPnts = numel(data.ctrsX);

%generate 2d-projected tree
pntList = [data.ctrsX data.ctrsY];
tree = kdtree_build(pntList);

%average particle # for increasing dt
pntsPerFrame = accumarray(data.frame,1);
muPnts = zeros(1,nIm-1);
for dt = 1:nIm-1
    muPnts(dt) = mean(pntsPerFrame(1:nIm-dt));
end

Ccum = zeros(dMax,nIm-1);
for d = 1:ceil(dMax*samplingRate)
    %reset count matrix
    cnts = zeros(nPnts,nIm-1);
    for pnt = 1:nPnts
        iNN = kdtree_ball_query(tree,...
            pntList(pnt,:),d/samplingRate);
        dt = data.frame(iNN)-data.frame(pnt);
        %allow only temporal forward correlation
        good = (dt>0);
        if any(good)
            %overlap integral for image pairs separated
            %by dt
            cnts(pnt,:) = accumarray(dt(good),1,[nIm-1 1]);
        end %if
    end %for
    %average over n*dt and normalize to average
    %particle # for n*dt
    Ccum(d,:) = (sum(cnts)./(nIm-1:-1:1))./muPnts;
end %for
kdtree_delete(tree)

%calculate spatial correction term
z = []; x = []; y = [];
for dt = 1:nIm-1
    linStart = find(Ccum(:,dt)>1,1,'first');
    z = [z; Ccum(linStart:end,dt)];
    y = [y; ((linStart:dMax*samplingRate)/samplingRate)'];
    x = [x; ones(dMax*samplingRate-linStart+1,1)*dt];
end
[b,bint,r,rint,stats] =...
    regress(z,[ones(size(z)) x y.^2]);
[XFIT,YFIT] = meshgrid(1:nIm-1,...
    ((1:ceil(dMax*samplingRate))/samplingRate).^2);
ZHAT = b(2)*XFIT + b(3)*YFIT;
Ccum = Ccum-ZHAT;

%control figure
% figure;
% surf(XFIT(1,:),YFIT(:,1),...
%     Ccum,'EdgeColor','flat','FaceAlpha', 0.9)
% hold on
% plot3(x, y.^2, z, 'm.')
% plot3(XFIT,YFIT,ZHAT+b(1), 'r-')
end

%% LOCALIZATION
function localization(src,event)
fig = gcbf;
imageBin = getappdata(fig);

imageBin.imageName = strcat(imageBin.pathname,...
    imageBin.filename);

%select localization output filename
if iscell(imageBin.filename)
    %if there are multiple filenames, find their union
    cnt = 1;
    while all(strncmp(imageBin.filename{1},...
            imageBin.filename,cnt))
        cnt = cnt+1;
    end %while
    if cnt > 1
        imageBin.filename = imageBin.filename{1}(1:cnt-1);
    else
        %no union
        imageBin.filename = [];
    end %if
else
    imageBin.filename = imageBin.filename(1:end-4);
end %if
[imageBin.filename,imageBin.pathname,isOK] =...
    uiputfile('','Save to',...
    [getappdata(0,'searchPath')...
    imageBin.filename]);
if isOK
    %check if filename already existent in folder
    [imageBin.filename, imageBin.pathname, abort] =...
        checkNameExistance(imageBin.filename,imageBin.pathname);
    if abort
        return
    end %if
else
    return
end %if

%search for ROI
if isempty(getappdata(fig,'hROI'))
    imageBin.roi =...
        [1 1 getappdata(fig,'width')...
        getappdata(fig,'height')];
else
    imageBin.roi = ceil(getappdata(fig,'roi'));
end
tic
if getappdata(fig,'isSuperstack')
    N = 0;
    findStartPnt = 1;
    foundEndPnt = 0;
    for file = 1:numel(imageBin.imageName)
        info = imfinfo(imageBin.imageName{file});
        
        N = N + numel(info);
        if findStartPnt
            if N >= getappdata(fig,'locStart')
                startPnt = getappdata(fig,'locStart')-...
                    (N-numel(info));
                findStartPnt = 0;
            else
                %loop until startPnt is inside actual stack
                continue
            end %if
        else
            startPnt = 1;
        end %if
        if isinf(getappdata(fig,'locEnd'))
            endPnt = numel(info);
        else
            if N > getappdata(fig,'locEnd')
                endPnt = numel(info)-...
                    (N-getappdata(fig,'locEnd'));
                foundEndPnt = 1;
            elseif N == getappdata(fig,'locEnd')
                endPnt = numel(info);
                foundEndPnt = 1;
            else
                endPnt = numel(info);
            end %if
        end %if
        imageBin.imageName{file}
        imageBin.ctrsN{file} = localizeParticles(imageBin.imageName{file},...
            startPnt,endPnt,info,imageBin);
        if foundEndPnt
            break
        end %if
    end %for
    imageBin.ctrsN = vertcat(imageBin.ctrsN{:});
else
    info = imfinfo(imageBin.imageName);
    if isnan(getappdata(fig,'locStart'))
        startPnt = 1;
    else
        startPnt = getappdata(fig,'locStart');
    end %if
    
    if isinf(getappdata(fig,'locEnd'))
        endPnt = numel(info);
    else
        endPnt = getappdata(fig,'locEnd');
    end %if
    imageBin.imageName
    imageBin.ctrsN = localizeParticles(imageBin.imageName,...
        startPnt,endPnt,info,imageBin);
end
toc
%save localization matrix
saveSettingsToDisk(imageBin)

    function saveSettingsToDisk(imageBin)
        save([imageBin.pathname imageBin.filename '.mat'],'imageBin')
    end
end
function batchLocalization(src,event)
menuFig =...
    figure(...
    'Units','normalized',...
    'Position', [0 0 1 1],...
    'Color', get(0,'defaultUicontrolBackgroundColor'),...
    'Name', 'Batch Container',...
    'NumberTitle', 'off',...
    'MenuBar', 'none',...
    'ToolBar', 'none',...
    'Resize', 'on');

hList =...
    uicontrol(...
    'Style', 'listbox',...
    'Parent', menuFig,...
    'Units','normalized',...
    'Position', [0 0 0.8 1],...
    'FontSize', 15,...
    'Backgroundcolor', [1 1 1],...
    'Callback', @updatePanelVisibility);

uicontrol(...
    'Style', 'pushbutton',...
    'Parent', menuFig,...
    'Units','normalized',...
    'Position', [0.8 0.18 0.05 0.1],...
    'FontSize', 25,...
    'String', '+',...
    'Callback', {@addStack, hList})

uicontrol(...
    'Style', 'pushbutton',...
    'Parent', menuFig,...
    'Units','normalized',...
    'Position', [0.85 0.18 0.05 0.1],...
    'FontSize', 30,...
    'String', '-',...
    'Callback', {@delStack, hList})

uicontrol(...
    'Style', 'pushbutton',...
    'Parent', menuFig,...
    'Units','normalized',...
    'Position', [0.9 0.18 0.05 0.1],...
    'FontSize', 10,...
    'FontUnits', 'normalized',...
    'String', 'UP',...
    'Callback', {@moveUpStack, hList})

uicontrol(...
    'Style', 'pushbutton',...
    'Parent', menuFig,...
    'Units','normalized',...
    'Position', [0.95 0.18 0.05 0.1],...
    'FontSize', 10,...
    'FontUnits', 'normalized',...
    'String', 'DOWN',...
    'Callback', {@moveDownStack, hList})

uicontrol(...
    'Style', 'pushbutton',...
    'Parent', menuFig,...
    'Units','normalized',...
    'Position', [0.8 0 0.2 0.18],...
    'FontSize', 20,...
    'FontUnits', 'normalized',...
    'String', 'START',...
    'Callback', {@processBatch, hList})

hLocOptPanel =...
    uipanel(...
    'Parent', menuFig,...
    'Units','normalized',...
    'Position', [0.8 0.58 0.2 0.42],...
    'FontSize', 10,...
    'FontWeight', 'bold',...
    'Title','Localization');

uicontrol(...
    'Parent', hLocOptPanel,...
    'Style', 'text',...
    'Units','normalized',...
    'Position', [0.01 0.9 0.7 0.05],...
    'FontSize', 10,...
    'FontUnits', 'normalized',...
    'String', 'Error Rate [10^]:',...
    'HorizontalAlignment', 'left',...
    'ToolTipString', sprintf(['\n'...
    'This Value limits the Probability for Type One Error (False H0 Rejection), \n'...
    'while estimation of the generalized likelihood ratio test. \n'...
    'These Ratios follow aproximated a chi^2 distribution\n'...
    'with degree of freedom (3 [signal, offset, noise]-2[offset, noise]) = 1']));

uicontrol(...
    'Parent', hLocOptPanel,...
    'Tag', 'errRate',...
    'Style', 'edit',...
    'Units','normalized',...
    'Position', [0.71 0.89 0.28 0.06],...
    'FontSize', 10,...
    'FontUnits', 'normalized',...
    'Backgroundcolor', [1 1 1],...
    'String', -6);

uicontrol(...
    'Parent', hLocOptPanel,...
    'Style', 'text',...
    'Units','normalized',...
    'Position', [0.01 0.82 0.7 0.05],...
    'FontSize', 10,...
    'FontUnits', 'normalized',...
    'String', 'Detection Box [px]:',...
    'HorizontalAlignment', 'left',...
    'ToolTipString', sprintf(['\n'...
    'Size of 2 dimensional sliding box inside whom a \n'...
    'generalized likelihood ratio test (H0/H1) is performed with: \n'...
    'H0 = no target (offset and noise) \n'...
    'H1 = presence of target (signal, offset and noise) \n'...
    'followed by subpixel estimation via Gauss-Newton Approximation']));

uicontrol(...
    'Parent', hLocOptPanel,...
    'Tag', 'w2d',...
    'Style', 'edit',...
    'Units','normalized',...
    'Position', [0.71 0.81 0.28 0.06],...
    'FontSize', 10,...
    'FontUnits', 'normalized',...
    'Backgroundcolor', [1 1 1],...
    'String', 7);

uicontrol(...
    'Parent', hLocOptPanel,...
    'Style', 'text',...
    'Units','normalized',...
    'Position', [0.01 0.74 0.7 0.05],...
    'FontSize', 10,...
    'FontUnits', 'normalized',...
    'String', 'Deflation Loops:',...
    'HorizontalAlignment', 'left',...
    'ToolTipString', sprintf(['\n'...
    'This Value determines how often the detection process will be iterated. \n'...
    'After each Iteration the detected Particles represented by their \n'...
    'gaussian Intensity Profile will be subtracted from the Image. \n'...
    'In this way small peaks initially covered can be detected.']));

uicontrol(...
    'Parent', hLocOptPanel,...
    'Tag', 'dfltnLoops',...
    'Style', 'edit',...
    'Units','normalized',...
    'Position', [0.71 0.73 0.28 0.06],...
    'FontSize', 10,...
    'FontUnits', 'normalized',...
    'Backgroundcolor', [1 1 1],...
    'String', 0);

uicontrol(...
    'Parent', hLocOptPanel,...
    'Style', 'text',...
    'Units','normalized',...
    'Position', [0.01 0.66 0.7 0.05],...
    'FontSize', 10,...
    'FontUnits', 'normalized',...
    'String', 'Intensity Thresh [cnts]:',...
    'HorizontalAlignment', 'left',...
    'ToolTipString', sprintf(['\n'...
    'Defines the min. Signal Intensity expressed as'...
    'offset-corrected amplitude of the Gaussian.']));

uicontrol(...
    'Parent', hLocOptPanel,...
    'Tag', 'minInt',...
    'Style', 'edit',...
    'Units','normalized',...
    'Position', [0.71 0.65 0.28 0.06],...
    'FontSize', 10,...
    'FontUnits', 'normalized',...
    'Backgroundcolor', [1 1 1],...
    'String', 0);

uicontrol(...
    'Parent', hLocOptPanel,...
    'Tag', 'locParallel',...
    'Style', 'checkbox',...
    'Units','normalized',...
    'Position', [0.01 0.58 0.7 0.05],...
    'FontSize', 10,...
    'FontUnits', 'normalized',...
    'String', 'use multiple cores',...
    'Value', false,...
    'HorizontalAlignment', 'left',...
    'ToolTipString', sprintf(['\n'...
    'If this option is checked the programm will perform \n'...
    'the particle localization process using the specefied \n'...
    'number of processor cores. \n'...
    'The maximum of available cores will be used by default.']));

uicontrol(...
    'Parent', hLocOptPanel,...
    'Tag', 'nCores',...
    'Style', 'popupmenu',...
    'Units','normalized',...
    'Position', [0.71 0.57 0.28 0.06],...
    'FontSize', 7,...
    'FontUnits', 'normalized',...
    'Backgroundcolor', [1 1 1],...
    'String', {'max' '2' '3'},...
    'Value', 1);

uicontrol(...
    'Parent', hLocOptPanel,...
    'Style', 'text',...
    'Units','normalized',...
    'Position', [0.01 0.45 0.7 0.05],...
    'FontSize', 10,...
    'FontUnits', 'normalized',...
    'FontWeight', 'bold',...
    'String', 'Optimization Settings',...
    'HorizontalAlignment', 'left');

uicontrol(...
    'Parent', hLocOptPanel,...
    'Style', 'text',...
    'Units','normalized',...
    'Position', [0.01 0.37 0.7 0.05],...
    'FontSize', 10,...
    'FontUnits', 'normalized',...
    'String', 'max. # iterations:',...
    'HorizontalAlignment', 'left');

uicontrol(...
    'Parent', hLocOptPanel,...
    'Tag', 'maxOptimIter',...
    'Style', 'edit',...
    'Units','normalized',...
    'Position', [0.71 0.36 0.28 0.06],...
    'FontSize', 10,...
    'FontUnits', 'normalized',...
    'Backgroundcolor', [1 1 1],...
    'String', 50);

uicontrol(...
    'Parent', hLocOptPanel,...
    'Style', 'text',...
    'Units','normalized',...
    'Position', [0.01 0.29 0.7 0.05],...
    'FontSize', 10,...
    'FontUnits', 'normalized',...
    'String', 'term. tol. [10^]:',...
    'HorizontalAlignment', 'left');

uicontrol(...
    'Parent', hLocOptPanel,...
    'Tag', 'termTol',...
    'Style', 'edit',...
    'Units','normalized',...
    'Position', [0.71 0.28 0.28 0.06],...
    'FontSize', 10,...
    'FontUnits', 'normalized',...
    'Backgroundcolor', [1 1 1],...
    'String', -2);

uicontrol(...
    'Parent', hLocOptPanel,...
    'Tag', 'isRadiusTol',...
    'Style', 'checkbox',...
    'Units','normalized',...
    'Position', [0.01 0.21 0.7 0.05],...
    'FontSize', 10,...
    'FontUnits', 'normalized',...
    'String', 'r0 tolerance [%]:',...
    'Value', false,...
    'HorizontalAlignment', 'left',...
    'ToolTipString', sprintf(['\n'...
    'If this option is checked the programm will optimize for \n'...
    'the gaussian radius approximating the point spreads function std. \n'....
    'If the tolerancelevel set is exceeded the particle will be discarded.']));

uicontrol(...
    'Parent', hLocOptPanel,...
    'Tag', 'radiusTol',...
    'Style', 'edit',...
    'Units','normalized',...
    'Position', [0.71 0.2 0.28 0.06],...
    'FontSize', 10,...
    'FontUnits', 'normalized',...
    'Backgroundcolor', [1 1 1],...
    'String', 10);

uicontrol(...
    'Parent', hLocOptPanel,...
    'Style', 'text',...
    'Units','normalized',...
    'Position', [0.01 0.13 0.7 0.05],...
    'FontSize', 10,...
    'FontUnits', 'normalized',...
    'String', 'max. pos. refinement [px]:',...
    'HorizontalAlignment', 'left');

uicontrol(...
    'Parent', hLocOptPanel,...
    'Tag', 'posTol',...
    'Style', 'edit',...
    'Units','normalized',...
    'Position', [0.71 0.12 0.28 0.06],...
    'FontSize', 10,...
    'FontUnits', 'normalized',...
    'Backgroundcolor', [1 1 1],...
    'String', 1.5);

    function addStack(src, event, hList)
        [stackname, stackpath,isOK] = uigetfile('*.tif',...
            'Select Imagestacks', getappdata(0,'searchPath'),...
            'MultiSelect', 'on');
        if isOK
            setappdata(0, 'searchPath', stackpath)
            
            content = get(hList, 'String');
            contentNew = cellstr(strcat(stackpath, stackname));
            content = [content', contentNew];
            set(hList, 'String', content, 'Value', 1)
            
            for file = 1:numel(contentNew)
                set(findobj(get(src,'Parent'),...
                    'Title','Optics'),'Visible','off')
                hOpticsPanel =...
                    uipanel(...
                    'Parent', get(src,'Parent'),...
                    'Tag', contentNew{file},...
                    'Units','normalized',...
                    'Position', [0.8 0.28 0.2 0.3],...
                    'FontSize', 10,...
                    'FontWeight', 'bold',...
                    'Title','Optics');
                
                uicontrol(...
                    'Parent', hOpticsPanel,...
                    'Style', 'text',...
                    'Units','normalized',...
                    'Position', [0.01 0.84 0.7 0.07],...
                    'FontSize', 10,...
                    'FontUnits', 'normalized',...
                    'String', 'Pixel Size [?m]:',...
                    'HorizontalAlignment', 'left',...
                    'ToolTipString', sprintf(['\n'...
                    'This Value is used to estimate the pixel to micron conversion factor. \n'...
                    'In Theory: pixel size = phys. pixel size / total magnification(objectiv*ocular)\n'...
                    '60, 1x = 0.267?m per pixel \n 60, 1.6x = 0.167?m per pixel \n'...
                    '150, 1x = 0.107?m per pixel \n 150, 1.6x = 0.067?m per pixel']));
                
                uicontrol(...
                    'Parent', hOpticsPanel,...
                    'Tag', 'pxSize',...
                    'Style', 'edit',...
                    'Units','normalized',...
                    'Position', [0.71 0.83 0.28 0.08],...
                    'FontSize', 10,...
                    'FontUnits', 'normalized',...
                    'Backgroundcolor', [1 1 1],...
                    'String', 0.16,...
                    'Callback', @calcPSF);
                
                uicontrol(...
                    'Parent', hOpticsPanel,...
                    'Style', 'text',...
                    'Units','normalized',...
                    'Position', [0.01 0.72 0.7 0.07],...
                    'FontSize', 10,...
                    'FontUnits', 'normalized',...
                    'String', 'Emission [nm]:',...
                    'HorizontalAlignment', 'left');
                
                uicontrol(...
                    'Parent', hOpticsPanel,...
                    'Tag', 'emWvlnth',...
                    'Style', 'edit',...
                    'Units','normalized',...
                    'Position', [0.71 0.71 0.28 0.08],...
                    'FontSize', 10,...
                    'FontUnits', 'normalized',...
                    'Backgroundcolor', [1 1 1],...
                    'String', 650,...
                    'Callback', @calcPSF);
                
                uicontrol(...
                    'Parent', hOpticsPanel,...
                    'Style', 'text',...
                    'Units','normalized',...
                    'Position', [0.01 0.6 0.7 0.07],...
                    'FontSize', 10,...
                    'FontUnits', 'normalized',...
                    'String', 'N.A.:',...
                    'HorizontalAlignment', 'left');
                
                uicontrol(...
                    'Parent', hOpticsPanel,...
                    'Tag', 'NA',...
                    'Style', 'edit',...
                    'Units','normalized',...
                    'Position', [0.71 0.59 0.28 0.08],...
                    'FontSize', 10,...
                    'FontUnits', 'normalized',...
                    'Backgroundcolor', [1 1 1],...
                    'String', 1.41,...
                    'Callback', @calcPSF);
                
                uicontrol(...
                    'Parent', hOpticsPanel,...
                    'Style', 'text',...
                    'Units','normalized',...
                    'Position', [0.01 0.48 0.66 0.07],...
                    'FontSize', 10,...
                    'FontUnits', 'normalized',...
                    'String', 'PSF Scaling:',...
                    'HorizontalAlignment', 'left');
                
                uicontrol(...
                    'Parent', hOpticsPanel,...
                    'Tag', 'psfScale',...
                    'Style', 'edit',...
                    'Units','normalized',...
                    'Position', [0.71 0.47 0.28 0.08],...
                    'FontSize', 10,...
                    'FontUnits', 'normalized',...
                    'Backgroundcolor', [1 1 1],...
                    'String', 1.35,...
                    'Callback', @calcPSF);
                
                uicontrol(...
                    'Parent', hOpticsPanel,...
                    'Style', 'text',...
                    'Units','normalized',...
                    'Position', [0.01 0.36 0.7 0.07],...
                    'FontSize', 10,...
                    'FontUnits', 'normalized',...
                    'String', 'PSF Std [px]:',...
                    'HorizontalAlignment', 'left',...
                    'ToolTipString', sprintf(['\n'...
                    'Standard deviation of the Gaussian modelling the \n'...
                    'Microscope associated Point Spread Function.']));
                
                uicontrol(...
                    'Parent', hOpticsPanel,...
                    'Tag', 'psfStd',...
                    'Style', 'edit',...
                    'Units','normalized',...
                    'Position', [0.71 0.35 0.28 0.08],...
                    'FontSize', 10,...
                    'FontUnits', 'normalized',...
                    'Backgroundcolor', [1 1 1],...
                    'String', 1.03,...
                    'Enable', 'off');
                
                uicontrol(...
                    'Parent', hOpticsPanel,...
                    'Style', 'text',...
                    'Units','normalized',...
                    'Position', [0.01 0.24 0.7 0.07],...
                    'FontSize', 10,...
                    'FontUnits', 'normalized',...
                    'String', 'Counts/Photon:',...
                    'HorizontalAlignment', 'left');
                
                uicontrol(...
                    'Parent', hOpticsPanel,...
                    'Tag', 'cntsPerPhoton',...
                    'Style', 'edit',...
                    'Units','normalized',...
                    'Position', [0.71 0.23 0.28 0.08],...
                    'FontSize', 10,...
                    'FontUnits', 'normalized',...
                    'Backgroundcolor', [1 1 1],...
                    'String', 20.2);
                
                uicontrol(...
                    'Parent', hOpticsPanel,...
                    'Tag', 'spatialCorrection',...
                    'Style', 'checkbox',...
                    'Units','normalized',...
                    'Position', [0.01 0.12 0.7 0.07],...
                    'FontSize', 10,...
                    'FontUnits', 'normalized',...
                    'String', 'apply spatial correction',...
                    'Value', false,...
                    'HorizontalAlignment', 'left',...
                    'Callback', @setSpatialCorrPath,...
                    'ToolTipString', sprintf(['\n'...
                    'If this option is checked the programm will perform \n'...
                    'a spatial transformation on the particle coordinates\n'...
                    'when the localization process is finished. \n'...
                    'The spatial transformation corrects for rotation and transition \n'...
                    'between image channels']));
            end %for
        else
            return
        end %if
    end
    function delStack(src, event, hList)
        bad = get(hList, 'Value');
        content = get(hList, 'String');
        if isempty(content)
            return
        else
            delete(findobj(get(src,'Parent'),...
                'Tag',content{bad}))
            content(bad) = [];
            set(hList, 'String', content, 'Value', [])
        end %if
    end
    function moveUpStack(src, event, hList)
        pos = get(hList, 'Value');
        if pos > 1
            content = get(hList, 'String');
            content(pos-1:pos) = [content(pos); content(pos-1)];
            set(hList, 'String', content, 'Value', pos-1)
        else
            return
        end %if
    end
    function moveDownStack(src, event, hList)
        pos = get(hList, 'Value');
        content = get(hList, 'String');
        if pos < numel(content)
            content(pos:pos+1) = [content(pos+1); content(pos)];
            set(hList, 'String', content, 'Value', pos+1)
        else
            return
        end %if
    end
    function updatePanelVisibility(src, event)
        if isempty(get(src,'String'))
            return
        else
            set(findobj(get(src,'Parent'),...
                'Title','Optics',...
                '-and','Type','Uipanel'),'Visible','off')
            content = get(src,'String');
            set(findobj(get(src,'Parent'),...
                'Tag',content{get(src,'Value')},...
                '-and','Type','Uipanel'),'Visible','on')
        end
    end
    function calcPSF(src,event)
        hOpticsPanel = get(src,'Parent');
        psfStd = str2double(get(findobj(hOpticsPanel,'Tag','psfScale'),'String'))*...
            0.55*(0.001*str2double(get(findobj(hOpticsPanel,'Tag','emWvlnth'),'String')))/...
            str2double(get(findobj(hOpticsPanel,'Tag','NA'),'String'))/1.17/...
            str2double(get(findobj(hOpticsPanel,'Tag','pxSize'),'String'))/2;
        set(findobj(hOpticsPanel,...
            'Tag','psfStd'),'String',psfStd);
    end
    function setSpatialCorrPath(src,event)
        if get(src,'Value')
            [tMatName, tMatPath, isOK] = uigetfile(...
                '*.mat', 'Select spatial Transformationmatrix',...
                getappdata(0,'searchPath'));
            if isOK
                set(src,'UserData',[tMatPath tMatName])
            end %if
        else %clear userdata
            set(src,'UserData',[])
        end %if
    end
    function processBatch(src, event, hList)
        files = get(hList,'String');
        for file = 1:numel(files)
            %Predefined Variables
            imageBin.isOwn = true;
            imageBin.isLoaded = true;
            imageBin.isSuperstack = false;
            imageBin.isTrack = false;
            imageBin.frame = 1;
            
            %Loc Options
            hLocPanel = findobj(get(src,'Parent'),...
                'Title','Localization', '-and', 'Type', 'Uipanel');
            imageBin.locStart = 1;
            imageBin.locEnd = inf;
            imageBin.errorRate = str2double(get(findobj(hLocPanel,'Tag','errRate'),'String'));
            imageBin.w2d = str2double(get(findobj(hLocPanel,'Tag','w2d'),'String'));
            imageBin.dfltnLoops = str2double(get(findobj(hLocPanel,'Tag','dfltnLoops'),'String'));
            imageBin.minInt = str2double(get(findobj(hLocPanel,'Tag','minInt'),'String'));
            imageBin.locParallel = get(findobj(hLocPanel,'Tag','locParallel'),'Value');
            imageBin.nCores = get(findobj(hLocPanel,'Tag','nCores'),'Value');
            imageBin.isRadiusTol = get(findobj(hLocPanel,'Tag','isRadiusTol'),'Value');
            imageBin.radiusTol = str2double(get(findobj(hLocPanel,'Tag','radiusTol'),'String'));
            imageBin.posTol = str2double(get(findobj(hLocPanel,'Tag','posTol'),'String'));
            imageBin.maxOptimIter = str2double(get(findobj(hLocPanel,'Tag','maxOptimIter'),'String'));
            imageBin.termTol = str2double(get(findobj(hLocPanel,'Tag','termTol'),'String'));
            
            %Bar Options
            imageBin.isScalebar = 0;
            imageBin.micronBarLength = 1000;
            imageBin.isColormap = 0;
            imageBin.colormapWidth = 20;
            imageBin.isTimestamp = 0;
            imageBin.timestampSize = 2;
            imageBin.timestampInkrement = 0.032;
            
            %Render Options
            imageBin.exfOld = 5;
            imageBin.exfNew = 5;
            imageBin.rW = 50;
            imageBin.rStep = 10;
            imageBin.rStart = 1;
            imageBin.rEnd = inf;
            imageBin.rLive = false;
            imageBin.fps = 25;
            imageBin.movCompression = 1;
            imageBin.convMode = 1;
            imageBin.intWeight = 0.01;
            imageBin.sizeFac = 1;
            imageBin.isCumsum = false;
            
            %Thresh Options
            imageBin.isThreshLocPrec = false;
            imageBin.minLoc = 0;
            imageBin.maxLoc = inf;
            imageBin.isThreshSNR = false;
            imageBin.minSNR = 0;
            imageBin.maxSNR = inf;
            imageBin.isThreshDensity = false;
            
            %Optics Options
            hOpticsPanel = findobj(get(src,'Parent'),...
                'Tag',files{file}, '-and', 'Type', 'Uipanel');
            imageBin.pxSize = str2double(get(findobj(hOpticsPanel,'Tag','pxSize'),'String'));
            imageBin.cntsPerPhoton = str2double(get(findobj(hOpticsPanel,'Tag','cntsPerPhoton'),'String'));
            imageBin.emWvlnth = str2double(get(findobj(hOpticsPanel,'Tag','emWvlnth'),'String'));
            imageBin.NA = str2double(get(findobj(hOpticsPanel,'Tag','NA'),'String'));
            imageBin.psfScale = str2double(get(findobj(hOpticsPanel,'Tag','psfScale'),'String'));
            imageBin.psfStd = str2double(get(findobj(hOpticsPanel,'Tag','psfStd'),'String'));
            imageBin.spatialCorrection = get(findobj(hOpticsPanel,'Tag','spatialCorrection'),'Value');
            if imageBin.spatialCorrection
                imageBin.spatialCorrPath = get(findobj(hOpticsPanel,'Tag','spatialCorrection'),'UserData');
            end %if
            
            imageBin.imageName = files{file};
            [imageBin.pathname, imageBin.filename, ext] = fileparts(imageBin.imageName);
            imageBin.pathname = [imageBin.pathname '\'];
            
            startPnt = 1;
            if 0
                for subfile = 1:numel(imageBin.imageName)
                    info = imfinfo(imageBin.imageName{subfile});
                    imageBin.width = info(1).Width;
                    imageBin.height = info(1).Height;
                    imageBin.roi =...
                        [1 1 imageBin.width imageBin.height];
                    if file == 1
                        N = numel(info)-startPnt+1;
                    else
                        startPnt = 1;
                        N = N + numel(info);
                        if N > endPnt
                            endPnt = N - endPnt;
                        end %if
                    end %if
                    imageBin = localizeParticles(imageBin.imageName{subfile},roi,...
                        startPnt,endPnt,info,imageBin);
                end %for
            else
                info = imfinfo(imageBin.imageName);
                endPnt = numel(info);
                
                imageBin.width = info(1).Width;
                imageBin.height = info(1).Height;
                imageBin.roi =...
                    [1 1 imageBin.width imageBin.height];
                
                imageBin.ctrsN = localizeParticles(imageBin.imageName,...
                    startPnt,endPnt,info,imageBin);
            end %if
            
            %save localization matrix
            save ([imageBin.pathname...
                imageBin.filename '.mat'], 'imageBin')
            clear imageBin
        end %for
        msgbox('Done!')
    end

end

function ctrsN = localizeParticles(...
    imagename,startPnt,endPnt,info,imageBin)

region = {[imageBin.roi(2) imageBin.roi(2)+imageBin.roi(4)-1],...
    [imageBin.roi(1) imageBin.roi(1)+imageBin.roi(3)-1]};

if imageBin.locParallel
    %startPnt localization procedure
    data = cell(endPnt-startPnt+1,1);
    ctrsN = cell(endPnt-startPnt+1,1);
    switch imageBin.nCores
        case 1
            matlabpool local
        case 2
            matlabpool 2
        case 3
            matlabpool 3
    end %switch
    roiWidth = imageBin.roi(3);
    roiHeight = imageBin.roi(4);
    w2d = imageBin.w2d;
    psfStd = imageBin.psfStd;
    errorRate = imageBin.errorRate;
    dfltnLoops = imageBin.dfltnLoops;
    minInt = imageBin.minInt;
    optim = [imageBin.maxOptimIter,imageBin.termTol,...
        imageBin.isRadiusTol,imageBin.radiusTol,...
        imageBin.posTol];
    
    parfor frame = startPnt:endPnt
        [data{frame} unused unused ctrsN{frame}] = ...
            detect_et_estime_part_1vue_deflt(...
            double(imread(imagename,...
            frame, 'info', info, 'PixelRegion', region)),...
            w2d, psfStd,chi2inv(1-1/10^(errorRate*-1),1),...
            dfltnLoops,roiWidth,roiHeight,minInt,optim);
    end %for
    matlabpool close
    
    time = [];
    for frame = startPnt:endPnt
        time = [time;ones(ctrsN{frame},1)*frame];
    end %for
    data = [vertcat(data{:}) time];
    if imageBin.spatialCorrection
        data(:,1:2) = fliplr(tformfwd(imageBin.tMat,data(:,2),data(:,1)));
        bad = data(:,2)<=roi(1) & data(:,2)>=roi(1)+roi(3)-1 &...
            data(:,1)<=roi(2) & data(:,1)>=roi(2)+roi(4)-1;
        data(bad,:) = [];
    end %if
    streamToDisk(data,...
        [imageBin.pathname imageBin.filename])
    
    ctrsN = vertcat(ctrsN{:});
else %linear computation
    iter = 0;
    hProgressbar = waitbar(0,'Localization...','Color',...
        get(0,'defaultUicontrolBackgroundColor'));
    for frame = startPnt:endPnt
        iter = iter+1;
        I = imread(imagename,...
            frame, 'info', info, 'PixelRegion', region);
        
        optim = [imageBin.maxOptimIter,imageBin.termTol,...
            imageBin.isRadiusTol,imageBin.radiusTol,...
            imageBin.posTol];
        
        [data deflatedIm binaryIm ctrsN(iter,1)] = ...
            detect_et_estime_part_1vue_deflt(...
            double(I),imageBin.w2d, imageBin.psfStd,...
            chi2inv(1-1/10^(imageBin.errorRate*-1),1),...
            imageBin.dfltnLoops,imageBin.roi(3),...
            imageBin.roi(4),imageBin.minInt,optim);
        
        if 0
            imwrite(uint16(deflatedIm),...
                [imagename(1:end-4) '_deflated.tif'],...
                'compression','none','writemode','append')
            imwrite(uint16(binaryIm),...
                [imagename(1:end-4) '_binary.tif'],...
                'compression','none','writemode','append')
        end
        
        if imageBin.rLive
            if frame == startPnt
                fig =...
                    figure(...
                    'Units','normalized',...
                    'Position', figPos(imageBin.roi(3)/imageBin.roi(4)),...
                    'Color', get(0,'defaultUicontrolBackgroundColor'),...
                    'Name', 'Live Localization',...
                    'NumberTitle', 'off',...
                    'MenuBar', 'none',...
                    'ToolBar', 'none');
                ax =...
                    axes(...
                    'Parent', fig,...
                    'Units','normalized',...
                    'Position', [0 0 1 1]);
                liveView = imshow(imadjust(I),[]);
                rho = [0;0.69;1.39;2.09;2.79;3.49;4.18;4.88;5.58;6.28];
                hDots = patch(repmat(1+data(:,2)',10,1)+cos(rho)*data(:,6)',...
                    repmat(1+data(:,1)',10,1)+sin(rho)*data(:,6)',...
                    repmat(shiftdim([1 0 0],-1),1,ctrsN(iter)),...
                    'EdgeColor', 'none', 'FaceAlpha', 0.5,...
                    'Parent', ax);
                drawnow
            elseif frame == endPnt
                set(liveView, 'CData', imadjust(I))
                rho = [0;0.69;1.39;2.09;2.79;3.49;4.18;4.88;5.58;6.28];
                set(hDots, 'XData', repmat(1+data(:,2)',10,1)+...
                    cos(rho)*data(:,6)', 'YData', repmat(1+data(:,1)',10,1)+...
                    sin(rho)*data(:,6)', 'CData', repmat(shiftdim([1 0 0],-1),1,...
                    ctrsN(iter)))
                drawnow
                close(fig)
            else
                set(liveView, 'CData', imadjust(I))
                
                rho = [0;0.69;1.39;2.09;2.79;3.49;4.18;4.88;5.58;6.28];
                set(hDots, 'XData', repmat(1+data(:,2)',10,1)+...
                    cos(rho)*data(:,6)', 'YData', repmat(1+data(:,1)',10,1)+...
                    sin(rho)*data(:,6)', 'CData', repmat(shiftdim([1 0 0],-1),1,...
                    ctrsN(iter)))
                drawnow
            end %if
        end %if
        %correct for imageBin.roi(crop)
        %data(:,1:2) = [data(:,1)+imageBin.roi(2)-1,data(:,2)+imageBin.roi(1)-1];
        
        %apply a nonreflective similarity transformation (correct for
        %scale, rotation and translation)
        if imageBin.spatialCorrection
            data(:,1:2) = fliplr(tformfwd(imageBin.tMat,data(:,2),data(:,1)));
            bad = data(:,2)<=imageBin.roi(1) & data(:,2)>=imageBin.roi(1)+imageBin.roi(3)-1 &...
                data(:,1)<=imageBin.roi(2) & data(:,1)>=imageBin.roi(2)+imageBin.roi(4)-1;
            data(bad,:) = [];
        end %if
        
        streamToDisk([data ones(ctrsN(iter),1)*frame],...
            [imageBin.pathname imageBin.filename])
        
        waitbar(iter/(endPnt-startPnt+1));
        %,hProgressbar,...
        %    'Localization...','Color',...
        %    get(0,'defaultUicontrolBackgroundColor'));
    end %for
    delete(hProgressbar)
end %if

    function streamToDisk(data,outputname)
        %stream data to harddisc
        fidY = fopen([outputname '.ctrsY'], 'a+');
        fidX = fopen([outputname '.ctrsX'], 'a+');
        fidSignal = fopen([outputname '.signal'], 'a+');
        fidNoise = fopen([outputname '.noise'], 'a+');
        fidOffset = fopen([outputname '.offset'], 'a+');
        fidRadius = fopen([outputname '.radius'], 'a+');
        fidFrame = fopen([outputname '.frame'], 'a+');

        fwrite(fidY,data(:,1),'real*8'); %y-coordinate
        fwrite(fidX,data(:,2),'real*8'); %x-coordinate
        fwrite(fidSignal,data(:,3)/sqrt(pi)./data(:,6),'real*8'); %peak amplitude
        fwrite(fidNoise,sqrt(data(:,4)),'real*8'); %noise std
        fwrite(fidOffset,data(:,5),'real*8'); %background level
        fwrite(fidRadius,data(:,6),'real*8'); %gaussian radius.
        fwrite(fidFrame,data(:,8),'real*8'); %detected frame
                
        fclose('all');
    end
end
function [lestime, input_deflt, dfin, ctrsN] =...
    detect_et_estime_part_1vue_deflt(input, wn, r0, pfa, n_deflt,...
    w,h,minInt,optim)

[lest,ldec,dfin] = detect_et_estime_part_1vue (input, wn, r0, pfa, optim) ;
input_deflt = deflat_part_est(input, lest, wn);
lestime = lest ;
if n_deflt == 0
            border = ceil(wn/2);
        good = lestime(:,7) & ...
            (lestime(:,4)/sqrt(pi)./lestime(:,6)>minInt) & ...
            (lestime(:,1)>border) & (lestime(:,1)<h-border) & ...
            (lestime(:,2)>border) & (lestime(:,2)<w-border) ;
        lestime = lestime(good,:);
        ctrsN = sum(good);
        return
end %if

for n=1:n_deflt
    [l,ld,d,N] = detect_et_estime_part_1vue (input_deflt, wn, r0, pfa, optim) ;
    lestime = [lestime ; l] ;
    %%dfin += d
    dfin = dfin | d ;
    input_deflt = deflat_part_est(input_deflt, l, wn);
    
    if (N==0) || n == n_deflt
        border = ceil(wn/2);
        good = lestime(:,7) & ...
            (lestime(:,4)/sqrt(pi)./lestime(:,6)>minInt) & ...
            (lestime(:,1)>border) & (lestime(:,1)<h-border) & ...
            (lestime(:,2)>border) & (lestime(:,2)<w-border) ;
        lestime = lestime(good,:);
        ctrsN = sum(good);
        return
    end

end%for
end%function
function [lestime, ldetect, d, Nestime] = detect_et_estime_part_1vue(input, wn, r0, pfa, optim)%%, pas_ijr)

[Ni, Nj] = size(input) ;

%% positions des parametres
Nparam = 7 ;
detect_i = 2 ;
detect_j = 3 ;
alpha = 4 ;
% sig2 = 5 ;

%% detection pour un rayon moyen r0
[c,ldetect,d] = carte_H0H1_1vue(input, r0, wn, wn, pfa);

%% estimation pour des pas de recherche
%% interval [-1,1] pour ij
%% interval [0.6,1.4] pour le rayon

Ndetect = size(ldetect, 1) ;
if (Ndetect==0) %no pixels meets glrt threshold
    lestime = zeros(1,Nparam) ;
    Nestime = 0 ;
    return ;
end%if

Nestime = 0 ;
bord = ceil(wn/2) ;
for n=1:Ndetect
    test_bord = (ldetect(n,detect_i) < bord) || (ldetect(n,detect_i) > Ni-bord) || ...
        (ldetect(n,detect_j) < bord) || (ldetect(n,detect_j) > Nj-bord) ;
    if ((ldetect(n,alpha) > 0.0) && (~test_bord) )
        Nestime = Nestime + 1 ;
        lestime(Nestime, :) = estim_param_part_GN(input, wn, ldetect(n,:), r0, optim) ;
    end%if
end%for

% a la bonne taille
if (Nestime==0)
    lestime = zeros(1,Nparam) ;
else
    lestime = lestime(1:Nestime,:) ;
end%if

end%function
function [carte_MV, liste_detect, detect_pfa] = carte_H0H1_1vue(im, rayon, wn_x, wn_y, s_pfa)

[N,M] = size(im) ;
T = wn_x*wn_y ; % nombre de pixel dans la fenetre


%% Hypothese H0
%% pas de particule dans la fenetre
m = ones(wn_x,wn_y) ;
hm = expand_w(m, N, M) ;
tfhm = fft2(hm) ;
tfim = fft2(im) ;
m0 = real(fftshift(ifft2(tfhm .* tfim))) /T ;

im2 = im .* im ;
tfim2 = fft2(im2) ;
Sim2 = real(fftshift(ifft2(tfhm .* tfim2)));

%% H0 = T/2*log(2*pi*sig0^2)-T/2 ;
T_sig0_2 = Sim2 - T*m0.^2 ;

%% Hypoth?se H1
%% une particule est au centre de la fenetre
%% amplitude inconnue, rayon fixe

%% generation masque gaussien de largeur (sigma)
%% egal a rayon

%%g = gausswin2(rayon, wn_x, wn_y) ;
g = gausswin2(rayon, wn_x, wn_y, 0, 0) ;
gc = g - sum(g(:))/T ;
Sgc2 = sum(gc(:).^2) ;
hgc = expand_w(gc, N, M) ;
tfhgc = fft2(hgc) ;

alpha = real(fftshift(ifft2(tfhgc .* tfim))) / Sgc2 ;

%% H1 = T/2*log(2*pi*sig1^2)-T/2 ;
%%sig1_2 = sig0_2 - alpha.^2 * Sgc2 / T ;

%% pour test
%sig1_2 = T_sig0_2/T - alpha.^2 * Sgc2 / T ;
%%imagesc(T_sig0_2/T);
%imagesc(sig1_2);
%%imagesc(sig1_2 ./ (T_sig0_2/T));

%%  carte_MV = -0.5*(H0 - H1) ;
% carte_MV = - T * log(1 - (Sgc2 * alpha.^2) ./ T_sig0_2) ;
test = 1 - (Sgc2 * alpha.^2) ./ T_sig0_2 ;
test = (test > 0) .* test + (test <= 0) ;
carte_MV = - T * log(test) ;
carte_MV(isnan(carte_MV)) = 0; %CPR

%% detection et recherche des maximas
%% s_pfa = 28 ;
detect_masque = carte_MV > s_pfa ;
if (sum(detect_masque(:))==0)
    %     warning('No target detected !') ; %#ok
    liste_detect = zeros(1,6) ;
    detect_pfa = zeros(size(detect_masque)) ; % ajout AS 4/12/7
else
    detect_pfa = all_max_2d(carte_MV) & detect_masque ;
    
    [di, dj] = find(detect_pfa) ;
    n_detect = size(di, 1) ;
    vind = N*(dj-1)+di ;
    valpha = alpha(:) ;
    alpha_detect = valpha(vind) ;
    
    sig1_2 = ( T_sig0_2 - alpha.^2 * Sgc2 ) / T ;
    vsig1_2 = sig1_2(:) ;
    sig2_detect = vsig1_2(vind) ;
    
    %% g de puissance unitaire
    %%RSBdB_detect = 10*log10(alpha_detect.^2  ./ sig2_detect) ;
    
    %%liste_detect = [(1:n_detect)', di, dj, alpha_detect, sqrt(sig2_detect), RSBdB_detect] ;
    liste_detect = [(1:n_detect)', di, dj, alpha_detect, sig2_detect, rayon*ones(n_detect,1),ones(n_detect,1)] ;
    
end%if
end %function
function out = expand_w(in, N, M)

[N_in, M_in] = size(in) ;

out = zeros(N,M) ;
%nc = 1+floor(N/2 - N_in/2) ;
%mc = 1+floor(M/2 - M_in/2) ;
%out(nc:(nc+N_in-1) , mc:(mc+M_in-1)) = in ;

nc = floor(N/2 - N_in/2) ;
mc = floor(M/2 - M_in/2) ;
out((nc+1):(nc+N_in) , (mc+1):(mc+M_in)) = in ;

end %function
function carte_max = all_max_2d(input)

[N,M] = size(input) ;
ref = input(2:N-1, 2:M-1) ;

pos_max_h = input(1:N-2, 2:M-1) < ref & ...
    input(3:N  , 2:M-1) < ref;
pos_max_v = input(2:N-1, 1:M-2) < ref & ...
    input(2:N-1, 3:M  ) < ref;
pos_max_135 = input(1:N-2, 1:M-2) < ref & ...
    input(3:N  , 3:M  ) < ref;
pos_max_45  = input(3:N  , 1:M-2) < ref & ...
    input(1:N-2, 3:M  ) < ref;

carte_max = zeros(N,M) ;
carte_max(2:N-1, 2:M-1) = pos_max_h & pos_max_v & pos_max_135 & pos_max_45 ;
carte_max = carte_max .* input ;

end %function
function liste_param = estim_param_part_GN(im, wn, liste_info_param, r0, optim)

Pi = liste_info_param(2) ;
Pj = liste_info_param(3) ;
di = (1:wn)+Pi-floor(wn/2) ;
dj = (1:wn)+Pj-floor(wn/2) ;
im_part = im(di, dj) ;

if 0
        options = optimset(...
        'Algorithm', 'Active-Set',...
        'Display','off',...
        'UseParallel', 'always');
    if 0
    guess = [0,0,r0];
    bounds = [-1.5,-1.5,r0-r0*0.1;1.5,1.5,r0+r0*0.6];
    liste_param = gaussMLE(im_part,guess,bounds,options);
    else
    guess = [0,0,r0,0,r0];
    bounds = [-1.5,-1.5,r0-r0*0.1,0,r0-r0*0.1;...
        1.5,1.5,r0+r0*0.6,0.8,r0+r0*0.6];
    liste_param = gaussEllipticMLE(im_part,guess,bounds,options);
    end   
    liste_param(1:2) = liste_param(1:2)+[Pi Pj];    
else
    %limits for optimization
    bornes_ijr(1) = -optim(5) ;
    bornes_ijr(2) = optim(5) ;
    bornes_ijr(3) = -optim(5) ;
    bornes_ijr(4) = optim(5) ;
    bornes_ijr(5) = r0-optim(4)*r0/100 ;
    bornes_ijr(6) = r0+optim(4)*r0/100 ;
    
    r = r0 ;
    i = 0.0 ;
    j = 0.0 ;
    dr = 1 ;
    di = 1 ;
    dj = 1 ;
    fin = 10^optim(2) ;
    sig2 = inf ;
    cpt = 0 ;
    test = 1 ;
    ITER_MAX = optim(1) ;
    while (test)
        %%[r, i, j, dr, di, dj, alpha, sig2] = deplt_GN_estimation (r, i, j, im_part) ;
        [r, i, j, dr, di, dj, alpha, sig2, offset] = deplt_GN_estimation (r, i, j, im_part, sig2, dr, di, dj, optim) ;
        cpt = cpt + 1 ;
        if optim(3)
            test = max([abs(di), abs(dj), abs(dr)]) > fin ;
        else
            test = max([abs(di), abs(dj)]) > fin ;
        end %if
        if (cpt > ITER_MAX)
            test = 0 ;
        end%if
        
        %% on stop si l_on sort des bornes
        result_ok = ~((i < bornes_ijr(1)) || (i > bornes_ijr(2)) || ...
            (j < bornes_ijr(3)) || (j > bornes_ijr(4)) || ...
            (r < bornes_ijr(5)) || (r > bornes_ijr(6)) ) ;
        test = test & result_ok ;
        
    end%while
    
    
    % liste_info_param = [num, i, j, alpha, sig^2]
    % liste_param = [num, i, j, alpha, sig^2, rayon, ok]
    
    liste_param = [Pi+i , ... %y-coordinate
        Pj+j , ... %x-coordinate
        alpha , ... %mean amplitude
        sig2 , ... %noise power
        offset, ... %background level
        r , ... %r0
        result_ok ];
end %if
end%fonction
function [n_r, n_i, n_j, dr, di, dj, alpha, sig2 m] = ...
    deplt_GN_estimation(p_r, p_i, p_j, x, sig2init, p_dr, p_di, p_dj, optim)

%%  p_di, p_dj les precedents deplacements
%% qui ont conduit a p_r, p_i, p_j

r0 = p_r ;
i0 = p_i ;
j0 = p_j ;
prec_rel = 10^optim(2) ;

verif_crit = 1 ;
pp_r = r0 - p_dr ;
pp_i = i0 - p_di ;
pp_j = j0 - p_dj ;

[wn_i, wn_j] = size(x) ;
N = wn_i * wn_j ;
refi = 0.5 + (0:(wn_i-1)) - wn_i/2 ;
refj = 0.5 + (0:(wn_j-1)) - wn_j/2 ;

%% on boucle, en diminuant les deplacements
%% tand que le nouveau critere en plus grand
again = 1 ;
loops = 0;
while (again)
    
    loops = loops + 1;
    i = refi - i0 ;
    j = refj - j0 ;
    ii = i' * ones(1,wn_j) ; %'
    jj = ones(wn_i,1) * j ;
    
    %% puissance unitaire
    iiii = ii.*ii ;
    jjjj = jj.*jj ;
    iiii_jjjj = iiii + jjjj ;
    g = (1/(sqrt(pi)*r0)) * exp(-(1/(2*r0^2))*(iiii_jjjj)) ;
    gc = g - sum(g(:))/N ;
    Sgc2 = sum(gc(:).^2) ;
    g_div_sq_r0 = inv(r0^2) * g ;
    
    %% alpha estime MV
    if (Sgc2 ~= 0)
        alpha = sum(sum(x .* gc)) / Sgc2 ;
    else
        alpha = 0 ;
    end%if
    %% m estime MV
    
    x_alphag = x - alpha.*g ;
    m = sum(sum(x_alphag))/N ;
    
    err = x_alphag - m ;
    
    %% critere avant deplacement
    sig2 = sum(sum(err.^2)) / N ;
    if ((verif_crit) && (sig2 > sig2init))
        p_di = p_di / 10.0 ;
        p_dj = p_dj / 10.0 ;
        i0 = pp_i + p_di ;
        j0 = pp_j + p_dj ;
        if optim(3)
            p_dr = p_dr / 10.0 ;
            r0 = pp_r + p_dr ;
        else
            p_dr = 0;
            r0 = pp_r;
        end %if
        if (max([abs(p_dr), abs(p_di), abs(p_dj)]) > prec_rel)
            %      if (max([abs(p_di), abs(p_dj)]) > prec_rel)
            n_r = p_r ;
            n_i = p_i ;
            n_j = p_j ;
            dr = 0 ;
            di = 0 ;
            dj = 0 ;
            return ;
        end%if
    else
        again = 0 ;
    end%if
    
    % to avoid getting stuck in this loop
    if (loops > 50)
        again = 0;
    end
    
end%while

%% der_g
der_g_i0 =  ii .* g_div_sq_r0 ;
der_g_j0 =  jj .* g_div_sq_r0 ;

%% derder_g
derder_g_i0 = (-1 + inv(r0^2)*iiii) .* g_div_sq_r0 ;
derder_g_j0 = (-1 + inv(r0^2)*jjjj) .* g_div_sq_r0 ;

%% der_J /2
der_J_i0 = alpha * sum(sum(der_g_i0 .* err)) ;
der_J_j0 = alpha * sum(sum(der_g_j0 .* err)) ;

%% derder_J /2
derder_J_i0 = alpha * sum(sum(derder_g_i0 .* err)) - alpha^2 * sum(sum(der_g_i0.^2)) ;
derder_J_j0 = alpha * sum(sum(derder_g_j0 .* err)) - alpha^2 * sum(sum(der_g_j0.^2)) ;

%% deplacement par Gauss-Newton
if optim(3)
    der_g_r0 = (-inv(r0) + inv(r0^3)*(iiii_jjjj)) .* g ;
    derder_g_r0 = (1 - 3*inv(r0^2)*iiii_jjjj) .* g_div_sq_r0 ...
        + (-inv(r0) + inv(r0^3)*(iiii_jjjj)) .* der_g_r0 ;
    der_J_r0 = alpha * sum(sum(der_g_r0 .* err)) ;
    derder_J_r0 = alpha * sum(sum(derder_g_r0 .* err)) - alpha^2 * sum(sum(der_g_r0.^2)) ;
    dr = - der_J_r0 / derder_J_r0 ;
    n_r = abs(r0 + dr) ; %% r0 > 0
else
    dr = 0;
    n_r = r0;
end %if

di = - der_J_i0 / derder_J_i0 ;
dj = - der_J_j0 / derder_J_j0 ;

n_i = i0 + di ;
n_j = j0 + dj ;

end %function
function output = deflat_part_est(input, liste_est, wn)

[idim, jdim] = size(input) ;
nb_part = size(liste_est, 1) ;

output = input ;

%% parametre dans liste_est :
%% liste_param = [num, i, j, alpha, sig^2, rayon, ok]

for part=1:nb_part
    if (liste_est(part, 7) == 1)
        i0 = liste_est(part, 1) ;
        j0 = liste_est(part, 2) ;
        alpha = liste_est(part, 3) ;
        r0 = liste_est(part, 6) ;
        wn = ceil(6*r0); % by CPR: 99% of Gaussian
        
        pos_i = round(i0) ;
        dep_i = i0 - pos_i ;
        pos_j = round(j0) ;
        dep_j = j0 - pos_j ;
        
        alpha_g = alpha * gausswin2(r0, wn, wn, dep_i, dep_j) ;
        
        dd = (1:wn) - floor(wn/2) ;
        di = dd + pos_i ;
        iin = di > 0 & di < idim+1;
                
        dj = dd + pos_j ;
        jin = dj > 0 & dj < jdim+1;
                
        output(di(iin), dj(jin)) = ...
            output(di(iin), dj(jin)) - alpha_g(iin,jin) ;
    end%if
end%for


end%function
function g = gausswin2(sig, wn_i, wn_j, offset_i, offset_j)

if (nargin < 5)
    offset_i = 0.0 ;
    offset_j = 0.0 ;
end%if

if (nargin < 3)
    wn_j = wn_i ;
end%if

refi = 0.5 + (0:(wn_i-1)) - wn_i/2 ;
i = refi - offset_i ;
refj = 0.5 + (0:(wn_j-1)) - wn_j/2 ;
j = refj - offset_j ;
ii = i' * ones(1,wn_j) ; %'
jj = ones(wn_i,1) * j ;

%%% puissance unitaire
g = (1/(sqrt(pi)*sig)) * exp(-(1/(2*sig^2))*(ii.*ii + jj.*jj)) ;
end %function
function output = gaussMLE(raw,guess,bounds,options)
[wn_i, wn_j] = size(raw) ;
N = wn_i * wn_j ;
refi = 0.5 + (0:(wn_i-1)) - wn_i/2 ;
refj = 0.5 + (0:(wn_j-1)) - wn_j/2 ;

alpha = []; m = [];
[x,fval,flag] = fmincon(@modelfun,guess,[],[],[],[],...
    bounds(1,:),bounds(2,:),[],options);
output = [x(1) x(2) alpha fval m  x(3) flag-flag+1];

    function sig2 = modelfun(x)
        i = refi - x(1) ;
        j = refj - x(2) ;
        ii = i' * ones(1,wn_j) ;
        jj = ones(wn_i,1) * j ;
        
        %% noise model
        iiii = ii.*ii ;
        jjjj = jj.*jj ;
        iiii_jjjj = iiii + jjjj ;
        g = (1/(sqrt(pi)*x(3)))*...
            exp(-(1/(2*x(3)^2))*(iiii_jjjj)) ;
        gc = g - sum(g(:))/N ;
        Sgc2 = sum(gc(:).^2) ;
        
        %% mean amplitude
        alpha = sum(sum(raw .* gc)) / Sgc2 ;
        
        %% offset
        x_alphag = raw - alpha.*g ;
        m = sum(sum(x_alphag))/N ;
        
        %% residuals
        err = x_alphag - m ;
        
        %% noise power
        sig2 = sum(sum(err.^2)) / N ;
        
    end
end
function output = gaussEllipticMLE(raw,guess,bounds,options)
[wn_i, wn_j] = size(raw) ;
N = wn_i * wn_j ;
refi = 0.5 + (0:(wn_i-1)) - wn_i/2 ;
refj = 0.5 + (0:(wn_j-1)) - wn_j/2 ;

        ii = refi' * ones(1,wn_j) ;
        jj = ones(wn_i,1) * refj ;
        
        %% noise model
        iiii = ii.*ii ;
        jjjj = jj.*jj ;
        iiii_jjjj = iiii + jjjj ;

alpha = []; m = [];

[x,fval,flag] = fmincon(@modelfun,guess,[],[],[],[],...
    bounds(1,:),bounds(2,:),[],options);
output = [x(1) x(2) alpha fval m x(3) flag-flag+1];

[V, D] = eig([x(3),x(4);x(4),x(5)]);
t = linspace(0, 2*pi, 20);
u = [cos(t(:))'; sin(t(:))'];
w = (V * sqrt(D)) * u;
z = repmat([x(1); x(2)], [1 20]) + w;

figure;
imagesc(raw)
colormap gray
patch(z(1,:)+5,z(2,:)+5,[1 0 0],...
    'FaceAlpha', 0.6)
waitforbuttonpress
delete(gcf)
    
    function sig2 = modelfun(x)
        
        g = reshape(2*sqrt(pi)*...
            mvnpdf(sqrt([iiii(:) jjjj(:)]),...
            [x(1) x(2)],[x(3),x(4);x(4),x(5)]),...
            [wn_i, wn_j]) ;
        gc = g - sum(g(:))/N ;
        Sgc2 = sum(gc(:).^2) ;
        
        %% mean amplitude
        alpha = sum(sum(raw .* gc)) / Sgc2 ;
        
        %% offset
        x_alphag = raw - alpha.*g ;
        m = sum(sum(x_alphag))/N ;
        
        %% residuals
        err = x_alphag - m ;
        
        %% noise power
        sig2 = sum(sum(err.^2)) / N ;
        
    end
end

%% TRACKING
function buildTracks(src,event)

global tab_param ;
global tab_var ;
global tab_moy ;

fig = gcbf;

settings.Width = getappdata(fig,'width');
settings.Height = getappdata(fig,'height');
settings.px2micron = getappdata(fig,'pxSize');
settings.Delay = getappdata(fig,'frameSize')/1000;

seuil_detec_1vue = chi2inv(1-10^getappdata(fig,'errorRate'),1);
settings.TrackingOptions.FinalDetectionTresh = seuil_detec_1vue;

wn = getappdata(fig,'w2d');
settings.TrackingOptions.SizeDetectionBox = wn;

r0 = getappdata(fig,'psfStd');
settings.TrackingOptions.GaussianRadius = r0;

seuil_alpha = getappdata(fig,'minInt');
settings.TrackingOptions.ValidationTresh = seuil_alpha;

nb_defl = getappdata(fig,'dfltnLoops');
settings.TrackingOptions.NumberDeflationLoops = nb_defl;

T = getappdata(fig,'statWin');
settings.TrackingOptions.AvaragingTimeWindow = T;
assignin('base', 'T', T)

T_off = getappdata(fig,'maxOffTime')*-1;
settings.TrackingOptions.BlinkingProbability = T_off;
assignin('base', 'T_off', T_off)

sig_free = sqrt(getappdata(fig,'Dmax')/...
    getappdata(fig,'pxSize')^2*...
    4*getappdata(fig,'frameSize')/1000);
settings.TrackingOptions.MaxDiffusionCoefficient =...
    getappdata(fig,'Dmax');
assignin('base', 'sig_free', sig_free)

Boule_free = getappdata(fig,'searchExpFac');
settings.TrackingOptions.ResearchDiameter = Boule_free;
assignin('base', 'Boule_free', Boule_free)

Nb_combi = getappdata(fig,'maxComp');
settings.TrackingOptions.CombinationTresh = Nb_combi;
assignin('base', 'Nb_combi', Nb_combi)

Poids_melange_aplha = getappdata(fig,'intLawWeight');
settings.TrackingOptions.WeightUniformGaussianLaw = Poids_melange_aplha;
assignin('base', 'Poids_melange_aplha', Poids_melange_aplha)

Poids_melange_diff = getappdata(fig,'diffLawWeight');
settings.TrackingOptions.WeightMaxLocalDiffusion = Poids_melange_diff;
assignin('base', 'Poids_melange_diff', Poids_melange_diff)

ctrsN = getappdata(fig,'ctrsN');
Nb_STK =  numel(ctrsN);
assignin('base', 'Nb_STK', Nb_STK)

%t == T-T_off dans les tab_x reduits
t_red = T-T_off ;
assignin('base', 't_red', t_red)

filename = getappdata(fig,'imageName');
info = imfinfo(filename);
im_t = double(imread(filename, 1, 'info', info)) ;
assignin('base', 'im_t', im_t)

idx = [-1; cumsum(getappdata(fig,'ctrsN'))];
if getappdata(fig,'trackStart') == 1
    setappdata(fig,'startPnt',0)
else
    setappdata(fig,'startPnt',...
        idx(getappdata(fig,'trackStart'))+1)
end %if
if isinf(getappdata(fig,'trackEnd'))
    setappdata(fig,'trackEnd',...
        numel(getappdata(fig,'ctrsN')))
    setappdata(fig,'elements',inf)
else
    setappdata(fig,'elements',...
        idx(getappdata(fig,'trackEnd')+1)-...
        max(1,getappdata(fig,'startPnt'))+1)
end %if
settings.Frames = getappdata(fig,'trackEnd')-...
    getappdata(fig,'trackStart')+1;

%get ROI
roi = getappdata(fig,'roi');
data = preprocessData(fig,[1 1 1 1 1 1 1 0 0 0 0 0],roi);
trackID = 1:size(data.signal);

hProgressbar = waitbar(0,['Processing Frame: ' num2str(1) ':'...
    num2str(Nb_STK)],'Color', get(0,'defaultUicontrolBackgroundColor'));
for t = getappdata(fig,'trackStart'):getappdata(fig,'trackEnd')
    %first iteration
    if t == getappdata(fig,'trackStart')
        %fake detection list
ind_valid = data.frame == 1;
par_per_frame(t) = sum(ind_valid);
lest = [(1:par_per_frame(t))' data.ctrsY(ind_valid) data.ctrsX(ind_valid)...
    data.signal(ind_valid)*sqrt(pi).*data.radius(ind_valid)...
    data.noise(ind_valid).^2 data.radius(ind_valid) ones(par_per_frame(t),1)];

%preallocate tables
tab_param = zeros(par_per_frame(t), 1+7*(t_red+1));
tab_var = tab_param;
%tab_moy = zeros(ctrsN, 1+7*(t_red+1)) ;

%% initialize parameter tables
tab_param(:,1) = (1:par_per_frame(t))' ;
tab_param(:,2+7*(t_red-1):1+7*(t_red)) = [ones(par_per_frame(t),1), ...
    lest(:,[2,3,4,6]), zeros(par_per_frame(t),1), Nb_STK*ones(par_per_frame(t),1)];
tab_param(:,2+7*(t_red)) = 2*ones(par_per_frame(t),1) ;

tab_var(:,1)   = (1:par_per_frame(t))' ;
tab_var(:,2+7*(t_red-1):1+7*(t_red)) = [ones(par_per_frame(t),1), ...
    zeros(par_per_frame(t),4), lest(:,5), Nb_STK*ones(par_per_frame(t),1)];
tab_var(:,2+7*(t_red)) = 2*ones(par_per_frame(t),1) ;
tab_moy = tab_var ;

%% set initial variance guess (20% by default) -> nested by CPR
init_tab;

%% initialize tracks
trackList = cell(1,par_per_frame(t));
for track = tab_param(:,1)'
    if tab_param(track,1+7*(t_red))>0
        trackList{trackID(track)}(1,:) =...
            [tab_param(track,7*(t_red-1)+[4 3 2])...
            trackID(track) tab_param(track,7*(t_red-1)+5)...
            tab_var(track,7*(t_red-1)+[7 3 5])];
    end %if
end %for

        continue
    end
    
    %%%%%%%%%%%%%%%%%%%%%%%%%%%%%%%%%%%%%%%%%%
    %%  CYCLE THROUGH ACTIVE TRAJECTORIES   %%
    %%%%%%%%%%%%%%%%%%%%%%%%%%%%%%%%%%%%%%%%%%
    im_t = double(imread(filename, t, 'info', info)) ;
assignin('base', 'im_t', im_t)

    ind_valid = data.frame == t;
    par_per_frame(t) = sum(ind_valid);
    lest = [(1:sum(ind_valid))' data.ctrsY(ind_valid) data.ctrsX(ind_valid)...
    data.signal(ind_valid)*sqrt(pi).*data.radius(ind_valid)...
    data.noise(ind_valid).^2 data.radius(ind_valid) ones(par_per_frame(t),1)];

    nb_traj_active = 0 ;
    nb_traj_blink = 0 ;
    
    isClosed = (tab_param(:,7*(t_red-1)+8) == T_off);
    if any(isClosed)
        trackID(find(isClosed)) = [];
        tab_param(isClosed,:) = [];
        tab_var(isClosed,:) = [];
        tab_moy(isClosed,:) = [];
    end %if

        if ~isempty(tab_param)
        tab_param(:,1) = 1:size(tab_param,1);
        tab_var(:,1) = tab_param(:,1);
        tab_moy(:,1) = tab_param(:,1);

        %from longest ON to longest OFF(blink)
    [unused, part_ordre_blk] = sort(-tab_param(:,7*(t_red-1)+8)) ;
    for traj = part_ordre_blk'
        %% reconnection test
        if (tab_param(traj, 7*(t_red-1)+8) > T_off)
            part = reconnect_part(traj, t_red-1, lest, wn) ;
            nb_traj_active = nb_traj_active + 1 ;
            if part == 0
                nb_traj_blink = nb_traj_blink + 1 ; %counts # of trajectories with BLINK status
            end%if
        else %no testing if trajectory is already terminated
            part = 0;
        end %if
        
        %% update tables
        if (part>0)
            tab_param(traj, 7*(t_red)+[3 4 5 6]) =...
                lest(part, [2 3 4 6]);
            tab_var(traj, 7*(t_red)+7) = lest(part, 5);
            if (tab_param(traj, 7*(t_red-1)+8) > 0) %trajectory was not OFF
                [LV_traj_part, flag_full_alpha] = rapport_detection(traj, t_red-1, lest, part, wn) ;
                %increase BLINK value by Nb_STK
                tab_param(traj, 7*(t_red)+8) = tab_param(traj, 7*(t_red-1)+8) + Nb_STK ;
                if (flag_full_alpha==1) %full ON
                    %increase BLINK value by 1
                    tab_param(traj, 7*(t_red)+8) = tab_param(traj, 7*(t_red)+8) + 1 ;
                else
                    tab_param(traj, 7*(t_red)+8) = ...
                        tab_param(traj, 7*(t_red)+8) - mod(tab_param(traj, 7*(t_red)+8), Nb_STK);
                end%if
            else
                %set BLINK value to initial ON value
                tab_param(traj, 7*(t_red)+8) = Nb_STK ;
            end %if
        else
            tab_param(traj, 7*(t_red)+[3 4 5 6]) =...
                [tab_param(traj, 7*(t_red-1)+[3 4]) 0 0];
            tab_var(traj, 7*(t_red)+7) = 0;
            
            %decrease BLINK value
            if (tab_param(traj, 7*(t_red-1)+8) < 0)
                tab_param(traj, 7*(t_red)+8) = tab_param(traj, 7*(t_red-1)+8)-1; %blink -1
            else
                %set BLINK value to initial OFF value
                tab_param(traj, 7*(t_red)+8) = -1 ;
            end %if
            
            %% 11/07/06
            %% test for ephemerid detection
            if (t>3)
                if (tab_param(traj, 7*(t_red-2)+8) == 0)
                    tab_param(traj, 7*(t_red)+8) = T_off ;
                end %if
            end %if
            
        end %if
        %take reconnected particle out of game
        if (part>0)
            lest(part, 2) = -lest(part, 2) ;
            lest(part, 3) = -lest(part, 3) ;
        end %if
    end %for
        end %if
    
%     nb_traj_on = sum(tab_param(:, 7*(t_red)+8) > 0) ;
%     set(h.activeTracksInfo,'String', sprintf('# elongated Trajectories: %g',nb_traj_on))
    
%     nb_traj_off = sum(tab_param(:, 7*(t_red)+8) <= T_off);
%     set(h.terminatedTracksInfo,'String', sprintf('# terminated Trajectories: %g',nb_traj_off))
    
%     set(h.blinkingTracksInfo,'String', sprintf('# blinking Trajectories: %g',...
%         sum(tab_param(:, 7*(t_red)+8) < 0)-nb_traj_off))
    
    %nb_non_affectees = sum(lest(:,2) > 0) ; % # particles not belonging to a trajectory
    nb_traj_avant_new = size(tab_param, 1) ;
    
    %check on particles not assigned to an active trajectory
    %and in case initiate a new one
    nb_non_aff_detect = false(par_per_frame(t),1);
    for p=1:par_per_frame(t)
        if (lest(p, 2) > 0)
            glrt_1vue = rapport_detection(0, 0, lest, p, wn) ;
            if ((glrt_1vue > seuil_detec_1vue) && (lest(p,4)/(sqrt(pi)*r0) > seuil_alpha))
                nb_non_aff_detect(p) = true;
            end %if
        end %if
    end %for
    new_traj = sum(nb_non_aff_detect) ;
%     set(h.newTracksInfo,'String', sprintf('# initiated Trajectories: %g',new_traj))
    
    tab_param_new = [(1:new_traj)'+nb_traj_avant_new, zeros(new_traj,7*(t_red)),...
        [ones(new_traj,1)*t, lest(nb_non_aff_detect, [2 3 4 6]),...
        zeros(new_traj,1) ones(new_traj,1)*Nb_STK]]; %by CPR
    
    tab_param = [tab_param; tab_param_new];
    tab_var = [tab_var; zeros(new_traj,7*(t_red+1)+1)];
    tab_moy = [tab_moy; zeros(new_traj,7*(t_red+1)+1)];
    
    tab_var((1:new_traj)+nb_traj_avant_new, 7*(t_red)+7) =...
        lest(nb_non_aff_detect, 5) ; %sig2_b
    
    %% shift tables one step to the left
    new_nb_traj = size(tab_param, 1) ;
    tab_param = [tab_param(:,1), ...
        tab_param(:,2+7*(1):1+7*(t_red+1)), ...
        (t+1)*ones(new_nb_traj,1), zeros(new_nb_traj,6)] ;%correction arnauld
    
    tab_var = [tab_var(:,1), ...
        tab_var(:,2+7*(1):1+7*(t_red+1)), ...
        (t+1)*ones(new_nb_traj,1), zeros(new_nb_traj,6)] ;
    
    tab_moy = [tab_moy(:,1), ...
        tab_moy(:,2+7*(1):1+7*(t_red+1)), ...
        (t+1)*ones(new_nb_traj,1), zeros(new_nb_traj,6)] ;
    
    init_tab((1+nb_traj_avant_new):new_nb_traj) ; %nested by CPR;
    mise_a_jour_tab %nested by CPR;
    
    %% update tracks
    trackList = [trackList cell(1,new_traj)];
for track = tab_param(:,1)'
    if tab_param(track,1+7*(t_red))>0
        trackList{trackID(track)}(end+1,:) =...
            [tab_param(track,7*(t_red-1)+[4 3 2])...
            trackID(track) tab_param(track,7*(t_red-1)+5)...
            tab_var(track,7*(t_red-1)+[7 3 5])];
    end %if
end %for

    waitbar(t/Nb_STK,hProgressbar,['Processing Frame: ' num2str(t) ':'...
        num2str(Nb_STK)],'Color',get(0,'defaultUicontrolBackgroundColor'));
        
end %%for
delete(hProgressbar)
   
[filename,pathname,isOK] =...
            uiputfile('.mat' ,'Save Tracking Data to',...
            [getappdata(0,'searchPath')...
            getappdata(fig,'filename') '_tracked']);
        settings.Filename = [pathname filename];
if isOK
    setappdata(0,'searchPath',pathname)
    clear('data')
    data.tr = trackList;
    par_per_frame = ctrsN;
        save ([pathname filename],...
            'data', 'settings', 'par_per_frame')
end %if

    function init_tab(new_traj)
        % EN/ initialisation of tables of values
        % mean of parameters and variances (std)
        %
        % if input new_traj non null
        % then only this traj is init
        % otherwise all trajectories are (at the beginning)
        if (nargin < 1)
            tab_traj = 1:par_per_frame(t) ;
            new = 0 ;
        else
            tab_traj = new_traj ;
            new = 1 ;
        end%if
        
        %% boucle sur les particules
        for iTraj = tab_traj ;
            
            %% alpha
            local_param = tab_param(iTraj, 7*(t_red-1)+5) ; % alpha
            tab_moy(iTraj, 7*(t_red-1)+5) = local_param + sqrt(-1)*local_param ;% moyenne,max
            tab_var(iTraj, 7*(t_red-1)+5) = 0.2*local_param ; % std
            
            %% r
            local_param = tab_param(iTraj, 7*(t_red-1)+6) ;
            tab_moy(iTraj, 7*(t_red-1)+6) = local_param ;
            tab_var(iTraj, 7*(t_red-1)+6) = 0.2*local_param ;
            
            %% i,j
            tab_var(iTraj, 7*(t_red-1)+3) = sig_free ;
            tab_var(iTraj, 7*(t_red-1)+4) = sig_free ;
            
            %% blink pour info
            tab_moy(iTraj, 7*(t_red-1)+8) = tab_param(iTraj, 7*(t_red-1)+8) ;
            tab_var(iTraj, 7*(t_red-1)+8) = tab_param(iTraj, 7*(t_red-1)+8) ;
            
            %% affection identique a (t_red-1)-1
            %% pour compat avec mise_a_jour_tab
            if (new)
                
                %% alpha
                local_param = tab_param(iTraj, 7*(t_red-1)+5) ; % alpha
                tab_moy(iTraj, 7*((t_red-1)-1)+5) = local_param + sqrt(-1)*local_param ;% moyenne,max
                tab_var(iTraj, 7*((t_red-1)-1)+5) = 0.2*local_param ; % std
                
                %% r
                local_param = tab_param(iTraj, 7*(t_red-1)+6) ;
                tab_moy(iTraj, 7*((t_red-1)-1)+6) = local_param ;
                tab_var(iTraj, 7*((t_red-1)-1)+6) = 0.2*local_param ;
                
                %% i,j
                tab_var(iTraj, 7*((t_red-1)-1)+3) = sig_free ;
                tab_var(iTraj, 7*((t_red-1)-1)+4) = sig_free ;
                
                %% blink pour info
                tab_moy(iTraj, 7*((t_red-1)-1)+8) = tab_param(iTraj, 7*(t_red-1)+8) ;
                tab_var(iTraj, 7*((t_red-1)-1)+8) = tab_param(iTraj, 7*(t_red-1)+8) ;
                
            end %if
            
            
        end %for
        
    end %function
    function mise_a_jour_tab
        % EN/ update of the tables of values
        % mean of parameters and variances (std)
        
        %fprintf(stderr,"in maj\n");
        %% boucle sur les particules
        for iTraj=1:new_nb_traj
            if (tab_param(iTraj, 7*(t_red-1)+8)>T_off)
                %% alpha
                %% modif le 12-11-07
                %% compatibilite avec rapport_detection
                %% suite a la prise en compte de la loi
                %% uniforme + gaussien pour alpha
                %% si modif verifer rapport_detection.m
                %%
                %%param = 5 ;
                %%[moy, sig] = calcul_reference(iTraj, (t_red-1), param, T) ;
                %%tab_moy(iTraj, 7*(t_red-1)+param) = moy ;%% test modif 160307
                %%tab_var(iTraj, 7*(t_red-1)+param) = sig ;
                [moy, sig_alpha] = calcul_reference(5) ;
                alpha_moy = real(moy) ;
                alpha_max = imag(moy) ;
                %% on ne met a jour des stats mean var
                %% que si on est en hypothese gaussienne
                %% sinon on bloque les stats
                %% determination du mode par vraisemblance
                LV_uni = -T*log(alpha_max) ;
                LV_gauss = -T/2*(1+log(2*pi*sig_alpha^2)) ;
                
                if (LV_gauss > LV_uni)
                    %% gaussienne (1)
                    tab_moy(iTraj, 7*(t_red-1)+5) = alpha_moy + sqrt(-1)*alpha_max ;
                    tab_var(iTraj, 7*(t_red-1)+5) = sig_alpha ;
                else
                    %% uniforme (2)
                    tab_moy(iTraj, 7*(t_red-1)+5) = tab_moy(iTraj, 7*((t_red-1)-1)+5) ;
                    tab_var(iTraj, 7*(t_red-1)+5) = tab_var(iTraj, 7*((t_red-1)-1)+5) ;
                end%if
                
                
                %% r
                [moy, sig] = calcul_reference(6) ;
                tab_moy(iTraj, 7*(t_red-1)+6) = moy ;
                tab_var(iTraj, 7*(t_red-1)+6) = sig ;
                
                %% i,j
                [moy, sig_i] = calcul_reference(3) ;
                [moy, sig_j] = calcul_reference(4) ;
                %%tab_moy(iTraj, 7*(t_red-1)+4) = moy ;  %% inutile
                sig_ij = sqrt(0.5*(sig_i^2+sig_j^2)) ;
                if (sig_free < sig_ij)
                    %% borne a diff libre
                    sig_ij = sig_free ;
                end%if
                tab_var(iTraj, 7*(t_red-1)+3) = sig_ij ;
                tab_var(iTraj, 7*(t_red-1)+4) = sig_ij ;
                
                %% blink pour info
                tab_moy(iTraj, 7*(t_red-1)+8) = tab_param(iTraj, 7*(t_red-1)+8) ;
                tab_var(iTraj, 7*(t_red-1)+8) = tab_param(iTraj, 7*(t_red-1)+8) ;
                
            end %if
        end %for
        function [param_ref, sig_param] = calcul_reference(param)
            %% determine la reference (parametre moyen)
            %% et ecart type du param
            %% determine sur la derniere zone de non blink
            %% et limite a une longueur T
            %% moy_alpha et sig_alpha (resp r) gardent leur valeur pendant un blink
            %% moy_i/j ne sert pas
            %% sig_i/j
            %% sig_i/j voient leur valeur augmenter pendant le blink
            %% en suivant la variation sqrt(nb_blink)*sig_i_avant_blink
            %% pris en compte dans sigij_blink
            %% param = 5 : alpha
            %% param = 6 : r
            %% param = 3 : i
            %% param = 4 : j
            
            %% offset de zone de blink nb_blink==(-offset)
            if (tab_param(iTraj, 7*(t_red-1)+8) < 0)
                offset = tab_param(iTraj, 7*(t_red-1)+8)  ;
            else
                offset = 0 ;
            end %if
            
            %% duree de la derniere partie ON de la iTraj
            nb_on = floor(tab_param(iTraj, 7*((t_red-1)+offset)+8)  / Nb_STK) ; %% correct bug suite modif
            if (nb_on > T)
                nb_on = T ;
            end %if
            
            seuil = 3+1 ; %T/2
            
            if (nb_on >= seuil)
                
                n=0:(nb_on-1) ;
                local_param = tab_param(iTraj, 7*((t_red-1)+offset-n)+param) ;
                sum_param = sum(local_param) ;
                sum_param2 = sum(local_param.^2) ;
                param_max = max(local_param) ; %% 160307
                param_ref = sum_param / nb_on ;
                sig_param = sqrt( sum_param2 / nb_on - param_ref^2) ;
                
                %% si alpha, il faut aussi la valeur max
                %% en plus de la valeur moyenne
                %% on le met sur l'axe imaginaire! 160307
                if (param == 5)
                    param_ref = param_ref + sqrt(-1)*param_max ;
                end%if
                
            else
                %% On bloque la valeur a la derniere valeur avant zone de blink
                %% la derniere info valable dans le passe
                if (offset == 0)
                    pos_info = 1 ;% la valeur precedente
                else
                    pos_info = -offset ; % la derniere valeur avant blink
                end%if
                
                param_ref = tab_moy(iTraj, 7*((t_red-1)-pos_info)+param) ;
                sig_param = tab_var(iTraj, 7*((t_red-1)-pos_info)+param) ;
                
            end %if
            
            
        end %function
        
    end %function
end

function part = reconnect_part(traj, t, lest, wn)
% EN/ function that search/detect the particle
% among those pre-detected, which best corresponds
% to the given trajectory
% returns the number of the particle in lest

%% evite les allocations sur des constantes
% global tab_param ;
% global tab_var ;
Nb_combi = evalin('base', 'Nb_combi');

%%% Pre-detection
%%% liste_param = [num, i, j, alpha, sig^2, rayon, ok]

%%% Estimation/Reconnexion
%%%              1    2  3     4       5          6          7      8
%%% tab_param = [num, t, i,    j,      alpha,     rayon,     m0,   ,blink] 
%%% tab_var =   [num, t, sig_i,sig_jj, sig_alpha, sig_rayon, sig_b ,blink] 

%% reconnexion de la particule num part

%search for particles inside search radius of trajectory
ind_boule = liste_part_boule([], traj, lest, t) ;
nb_part_boule = size(ind_boule, 1) ;


if (nb_part_boule == 0)
  %% set trajectory status to BLINK
  part = 0 ;
else
  %% plusieurs particule candidate
  %% on prend celle la plus probable

  %look up if other trajectory are in competition for one of the particles
  vec_traj_inter = liste_traj_inter(ind_boule, traj, lest, t) ;
  vec_traj = [traj; vec_traj_inter] ;
  nb_traj = size(vec_traj,1) ;

  %% limitation du nb de trajectoire
  %% en competition
  if (nb_traj > Nb_combi)
%     fprintf('--> limitation combi for traj : traj %d\n', traj) ;
    vec_traj = limite_combi_traj_blk(vec_traj, t) ;
    %%vec_traj = limite_combi_traj_dst(vec_traj, t) ;
    nb_traj = Nb_combi ;
  end %if

  %% prise en compte des particules
  %% qui seraient dans les boules de recherche
  %% des trajectoires en competition
  %% "On travail ici a l'ordre 1"
  ind_boule_O1 = ind_boule ;
  for ntraj = 2:nb_traj
    traj_inter = vec_traj(ntraj) ;
    ind_boule_O1 =  liste_part_boule(ind_boule_O1, traj_inter, lest, t) ;
  end %for
  nb_part_boule_O1 = size(ind_boule_O1, 1) ;

  %% passage a l_ordre 1
  ind_boule = ind_boule_O1 ;
  nb_part_boule = nb_part_boule_O1 ;

  %% limite du nb de particules
  %% en competition
  if (nb_part_boule > Nb_combi)
%     fprintf('--> limitation combi for part : traj %d\n', traj) ;
     ind_boule = limite_combi_part_dst(traj,ind_boule,lest,t) ;
     nb_part_boule = Nb_combi ;
  end %if

  %% recherche de la meilleur config par 
  %% maximum de vraisemblance
  if nb_traj <= nb_part_boule
    %% pas le blink
    %% mais possiblilite de nouvelle particule (<)
    vec_part = ind_boule ;
  else
    %% nb_traj > nb_part_boule
    %% des particules ont blinkees
    vec_part = [ind_boule; zeros(nb_traj-nb_part_boule,1)] ;
  end %if

  part = best_config_reconnex(vec_traj, vec_part, t, lest, wn);


end %if

end %function
function [indice, dist2] = N_plus_proche(ic, jc, liste_i, liste_j, N)
% renvoie les indices des N point les plus proche 
% de C(ic,jc)
% dans l'ordre d'eloignement
  
dim_liste = size(liste_i(:),1) ;
  %% distances au point C
  sq_dist = (liste_i-ic).^2 + (liste_j-jc).^2 ;
  %% classement
  [sq_dist_classe, ind_classe] = sort(sq_dist) ;
  if (dim_liste > N)
    indice = ind_classe(1:N) ;
    dist2 = sq_dist_classe(1:N) ;
  else
    indice = ind_classe ;
    dist2 = sq_dist_classe ;
  end%if
end%function
function vec_part_out = limite_combi_part_dst(traj, vec_part_in, lest, t)
% limite le nombre de part
% a celle les plus proche de la ref traj
% au nombre Nb_combi (global)
  
global tab_param ;
  Nb_combi = evalin('base', 'Nb_combi');
  
  ic = tab_param(traj, 7*t+3) ;
  jc = tab_param(traj, 7*t+4) ;
  tabi = lest(vec_part_in, 2) ;
  tabj = lest(vec_part_in, 3) ;
  indice = N_plus_proche(ic, jc, tabi, tabj, Nb_combi) ;
  vec_part_out = vec_part_in(indice) ;
end%function
function vec_traj_out = limite_combi_traj_blk(vec_traj_in, t)
% limite le nombre de traj 
% a celle les plus anciennes (en blink)
% au nombre Nb_combi (global)
% la premiere reste : ref
  
global tab_param ;
  Nb_combi = evalin('base', 'Nb_combi');
  
  tab_blk = tab_param(vec_traj_in(2:end), 7*t+8) ;
  [blk,indice] = sort(tab_blk, 'descend') ; 
  vec_traj_out = [vec_traj_in(1); vec_traj_in(indice(1:(Nb_combi-1))+1)] ;
end%function
function liste_traj = liste_traj_inter(liste_part, traj_ref, lest, t)
% function qui renvoie les trajectoires (non reconnectees)
% dont les boules (espace libre) de recherche intersecte
% au moins une des particules de la liste

global tab_param ;
Boule_free = evalin('base', 'Boule_free');

%% init des trajectoires a tester
traj_boule = zeros(size(tab_param,1), 1) ;

nb_traj = size(tab_param, 1) ;
boules = Boule_free * sigij_free_blink(1:nb_traj, t) ;


for p = liste_part'

  ic = lest(p,2) ;
  jc = lest(p,3) ;

  %% fenetre de recherche des trajectoires
  %% boule de recherche en ecartype
  icm = max(ic - boules, 0) ; 
  icM = ic + boules ; 
  jcm = max(jc - boules, 0) ; 
  jcM = jc + boules ;
  
  traj_boule = traj_boule | ...
      ((tab_param(:, 7*t+3) < icM) & (tab_param(:, 7*t+3) > icm) & ...
      (tab_param(:, 7*t+4) < jcM) & (tab_param(:, 7*t+4) > jcm)) ;

%    traj_boule = traj_boule | ...
%        (sqrt((tab_param(:, 7*t+3)-ic).^2+...
%        (tab_param(:, 7*t+4)-jc).^2)-boules) <= 0; %CPR
 
end %for

%% trajectoires a tester
%% celles non encore reconnectees
traj_boule = traj_boule & (tab_param(:, 7*(t+1)+8) == 0)  ;

%% test 22 11 07 : celles qui ne sont pas blinkee
traj_boule = traj_boule & (tab_param(:, 7*t+8) > 0)  ;

%% on enleve la ref
traj_boule(traj_ref) = 0 ;

%% les trajectoires en question
liste_traj = find(traj_boule) ;

end %function
function liste_part = liste_part_boule(liste_part_ref, traj, lest, t) 
%finds particles inside search radius of trajectory
% si liste_par_ref == [] alors pas de ref

%% evite les allocations sur des constantes
global tab_param ;
Boule_free = evalin('base', 'Boule_free');
% global tab_var ;

nb_part = size(lest, 1) ;
dim_liste = size(liste_part_ref,1) ;

if (dim_liste ~= 0)
  %% generation d_un masque
  masque_part_ref = ones(nb_part, 1) ;
  masque_part_ref(liste_part_ref) = 0 ;
end %if

%last spacecoordinates for trajectory
ic = tab_param(traj, 7*t+3) ;
jc = tab_param(traj, 7*t+4) ;
%calc search radius
boule = Boule_free * sigij_free_blink(traj, t) ; 

icm = max(ic - boule, 0) ; % en ecart type sur i
icM = ic + boule ; % en ecart type
jcm = max(jc - boule, 0) ; % en ecart type sur j
jcM = jc + boule ; % en ecart type
% 
% %% liste locale a la boule (carree!!) <<<====================================!!!
part_boule = ...
    (lest(:,2) < icM) & (lest(:,2) > icm) & ...
    (lest(:,3) < jcM) & (lest(:,3) > jcm) ;

% part_boule = sqrt((lest(:,2)-ic).^2+(lest(:,3)-jc).^2) <= boule; %CPR

%remove the ones already in ref list
if (dim_liste ~= 0)
  part_boule = part_boule & masque_part_ref ;
end %if

liste_new_part = find(part_boule) ;
liste_part = [liste_part_ref; liste_new_part] ;
end %function
function [out, flag_full_alpha] = rapport_detection(traj, t, lest, part, wn)%, T)
% EN/ returns the likelihood for reconnection between 
% the particle num_test (in list lest) and the trajectory traj
%
% flag_full_alpha indicates if the particle
% is ON (FULL, belongs to the Gaussian)


%% evite les allocations sur des constantes
global tab_param ;
global tab_moy ;
global tab_var ;
Poids_melange_aplha = evalin('base', 'Poids_melange_aplha');
Poids_melange_diff = evalin('base', 'Poids_melange_diff');
T_off = evalin('base', 'T_off');
im_t = evalin('base', 'im_t');

N = wn*wn ;% carree

%% ==============================================
%% test glrt avec parametre estime pour new traj
%% ==============================================
%%
%% glrt_1vue : le meme que dans carte_H0H1
%% mais ici calcule pour les parametres estimes
%% pour les particules nouvelles

if (traj<=0)

  %% P(x|H1)
  %% deja calcule lors de l'estimation 1 vue
  sig2_H1 = lest(part, 5 ) ;
  LxH1 = -N/2*log(sig2_H1) ; % -N/2

  %% P(x|H0)
  %% probleme lors des deflations!!!
  Pi = round(lest(part, 2)) ;
  Pj = round(lest(part, 3)) ;
  di = (1:wn)+Pi-floor(wn/2) ;
  dj = (1:wn)+Pj-floor(wn/2) ;
  im_part = im_t(di, dj) ;
%   im_part = im_t(dj, di) ;
  sig2_H0 = var(im_part(:)) ;
  LxH0 = -N/2*log(sig2_H0) ; % -N/2

  % glrt = -2*( LxH0 - LxH1 ) ;
  out = -2*( LxH0 - LxH1 ) ;
  return ;

end%if


%% ==============================================
%% vraisemblance de la reconnexion traj <-> part
%% ==============================================

%%%%%%%%%%%%%%%%%%%%%%%%%%%%%%%%%
%% proba de reapparition pendant un blink (blinch)
%% gaussienne > 0
%% nb_blink
if (tab_param(traj, 7*t+8) < 0)
  nb_blink = -tab_param(traj, 7*t+8)  ;
  sig_blink = -T_off/3 ;
  Pblink = 2*inv(sqrt(2*pi)*sig_blink) * exp(-inv(2*sig_blink^2)*nb_blink^2) ;
  Lblink = log(Pblink) ;
else
  % nb_blink = 0 ;
  Lblink = 0 ;
end %if

%%%%%%%%%%%%%%%%%%%%%
%% intensite des pics
%% P(alpha|H1)
%% c'est un melange de loi uniforme et gaussienne
%% on travail a tres faible nombre d'echantillons
%% estimer la proportion uni/gauss est tres difficile

%% ancienne version _old
%% on fait plutot un test de vraisemblance uni/gauss
%% on est don, soit gaussienne, soit uniforme

%% nouvelle version : la loi est une combinaison
%% d'une loi uniforme et gaussienne
%% en effet, l'estimation conjointe des parametres
%% avec melange n'est possible qu'a grand nombre d echantillons
%% ici : a nombre d echantillons reduits on test si 
%% le comportement et plutot gaussien ou uniforme (MV)
%% si uniforme, on garde les anciens parametres
%% si gaussien, on met a jour moyenne et variance
%%
%% Attention, les para metres des lois (les stats m, var)
%% sont mis a jour par la fonction mise_a_jour_tab.m
%% dans les tableaux tab_moy et tab_var
%%
%% si modif verifer mise_a_jour_tab.m

alpha =  lest(part, 4 ) ;
alpha_moy = real(tab_moy(traj, 7*t+5)) ; %% sur tout l'echantillon
sig_alpha = tab_var(traj, 7*t+5) ; %% sur tout l'echantillon
%%alpha_max = imag(tab_moy(traj, 7*t+5)) ;
alpha_max = alpha_moy ;

%% gaussienne (1)
Palpha_gaus = inv(sqrt(2*pi)*sig_alpha) * exp(-inv(2*sig_alpha^2)*(alpha-alpha_moy)^2) ;
%% uniforme (2)
if (alpha < alpha_max)
  Palpha_univ = 1/alpha_max ;
else
  Palpha_univ = 0.0 ;
end%if

poids = Poids_melange_aplha ;
Lalpha = log(poids*Palpha_gaus + (1-poids)*Palpha_univ) ;

if (Palpha_gaus > Palpha_univ)
  flag_full_alpha = 1 ;
else
  flag_full_alpha = 0 ;
end%if


%%%%%%%%%%%%%%%%%%%%%%%%%%%%%%%%%%%%%%%%%%
%% vraisemblance de traj a intensitee full
%% nb_alpha_full = mod(tab_param(traj,7*t+8), Nb_STK);


%%%%%%%%%%%%%%%%%%%%%%%%%%%%%%%%%%%%%%%%%%%%%%%%%%%%%%%%
%% vraisemblance position / mvt brownien (libre/confine)
%% P(n0|H1)
i0 = lest(part, 2) ;
j0 = lest(part, 3) ;
ic = tab_param(traj, 7*t+3) ; % derniere position
jc = tab_param(traj, 7*t+4) ;
% sig_ij_ref = tab_var(traj, 7*t+3);
sig_ij_ref = sigij_blink(traj, t) ;%% avec blk
sig_free_blk = sigij_free_blink(traj, t) ;%% avec blk  !!! 

poids = Poids_melange_diff ; %% entre gaussienne ref et gaussienne libre
Pn_ref =  inv(2*pi*sig_ij_ref^2) * exp(- inv(2*sig_ij_ref^2) * ((i0-ic)^2 + (j0-jc)^2)) ;
Pn_free = inv(2*pi*sig_free_blk^2) * exp(- inv(2*sig_free_blk^2) * ((i0-ic)^2 + (j0-jc)^2)) ;
Ln0 = log(poids*Pn_ref + (1-poids)*Pn_free);

%%%%%%%%%%
%% P(r|H1)
r =  lest(part, 6) ;
r_ref = tab_moy(traj, 7*t+6) ;
sig_r_ref = tab_var(traj, 7*t+6) ;
if (sig_r_ref ~= 0)
  Lr = -0.5*log(sig_r_ref) - inv(2*sig_r_ref^2) * (r-r_ref)^2;
else
  Lr = 0 ;
end%if

%% vraisemblance
out = Lalpha + Ln0 + Lblink + 0*Lr;


end %function
function sig_blk = sigij_blink(traj, t)
% EN/ if blink, increase of the std
    
global tab_param ;
global tab_var ;

%% offset de zone de blink nb_blink==(-offset)
if (tab_param(traj, 7*t+8) < 0)
  offset = tab_param(traj, 7*t+8)  ;
else
  offset = 0 ;
end %if

%% sigi = sigj
sig_blk = tab_var(traj, 7*t+3)  ;  %% sur i 

%% prise en compte du blink pour sig_i/j
if (offset < 0)
    sig_blk = sig_blk * sqrt(1-offset) ;
end %if

end%function
function sig_free_blk = sigij_free_blink(traj, t, sig_free)
% EN/ if blink, increase of the std
% traj scalar or vector of trajectories

global tab_param ;
sig_free = evalin('base', 'sig_free');

traj = traj(:) ;
nb_traj = size(traj, 1) ;

%% offset
offset = tab_param(traj, 7*t+8) ;

%% offset de zone de blink nb_blink==(-offset)
%% offset = 0 si non_blink (>0)
%% idem sinon ;
nb_blink = - (offset .* (offset < 0))  ;

%% sigi = sigj
sig_free_blk = sig_free*ones(nb_traj, 1) ; 

%% prise en compte du blink pour sig_i/j
sig_free_blk = sig_free_blk .* sqrt(1+nb_blink) ;

end%function
function part = best_config_reconnex(vec_traj, vec_part, t, lest, wn)%,T)
% EN/ This function looks for the best config
% according to the ML and sends back 
% the most probable particle (O if blinked)
% The refering trace IS the first one
% of the list in vect_traj 
%
% Caution with combinatory tests beyond nb_part = 4

% Exemple de calcul de Log-vraisemblance
% de reconnexion a 3 trajectoires/Particules
% reprenant les notations de la figure 3
% 
% 
% - T_domain = P_domain
% 3 trajectoires (a,k,b) pour 3 particules (1,2,3)
% on cherche la meilleure combinaison en comparant leur vraisemblance
% respective :
% L(a,1)  +  L(k,2)  +  L(b,3)  <>
% L(a,1)  +  L(k,3)  +  L(b,2)  <>
% L(a,2)  +  L(k,1)  +  L(b,3)  <>
%   etc.
% 
% - T_domain > P_domain
% 3 trajectoires (a,k,b) pour 2 particules : On en cree une 3eme OFF
% (1,2,OFF).
% Alors les tests deviennent :
% L(a,1) + L(k,2)   + L(b,OFF)  <>
% L(a,1) + L(k,OFF) + L(b,2)    <>
% L(a,2) + L(k,1)   + L(b,OFF)  <>
%   etc.
% Dans ce cas, seulement 2 termes de vraisemblance sont
% presents car le troisieme L(T,OFF), probabilite de disparition d'une 
% trajectoire, est identique pour toute trajectoires T.
% 
% - T_domain < P_domain
% 2 trajectoires (a,k) pour 3 particules (1,2,3) : On cree une nouvelle
% trajectoire (a,k,NEW)
% Alors les tests deviennent :
% L(a,1) + L(k,2)  + L(NEW,3)  <>
% L(a,1) + L(k,3)  + L(NEW,2)  <>
% L(a,2) + L(k,1)  + L(NEW,3)  <>
%   etc.
% La encore, dans ce cas, seulement 2 termes de vraisemblance sont
% presents car le troisieme terme L(NEW,P), probabilite d'apparition
% d'une nouvelle trajectoire dans l'image, est suppose constant.
% Elle ne depend ni de la position, ni de l'intensite.

  %% permutation circulaire sur vec_part
  %% limite a la taille nb_traj
  % nb_part = size(vec_part(:), 1) ;
  nb_traj = size(vec_traj(:), 1) ;
  best_part = vec_part(1) ;
  vec_part_ref = vec_part(1:nb_traj) ;
  vrais =  vrais_config_reconnex(vec_traj, vec_part_ref, t, lest, wn);%,T)


  tab_perms_vec_part = perms(vec_part)' ;
  nb_perms = size(tab_perms_vec_part, 2) ;

  for p=2:nb_perms
    vec_part_perm = tab_perms_vec_part(:,p) ;
    %% si plus de particules que de traj
    %% cas de nouvelle traj
    %% on test les nb_traj premiere
    vec_part_perm = vec_part_perm(1:nb_traj) ;
    vrais_tmp =  vrais_config_reconnex(vec_traj, vec_part_perm, t, ...
				       lest, wn);%, T) ;

    if (vrais_tmp > vrais)
      vrais = vrais_tmp ;
      best_part = vec_part_perm(1) ;
    end %if
  end %for

part = best_part ;


end %function
function vrais = vrais_config_reconnex(vec_traj, vec_part, t, lest, wn)%,T)
% function qui renvoie la vraisemblance
% d'une configuration de reconnexion/blink
% pour plusieurs trajectoires et particules
%
% les cardinaux des deux vecteurs d'entrees 
% sont forcement egaux

  % vec_part peut avoir des valeurs nulles
  % correspondant aux particules blinkees
  % la proba de blink est sans a priori
  % et c'est la meme pour tout traj
  % toute comparaison ce fera a nombre de
  % blink egal, donc on fait rien

  vrais = 0 ;
  nb_part = size(vec_part(:), 1) ;
  for p = 1:nb_part
    part = vec_part(p) ;
    traj = vec_traj(p) ;
    if part ~= 0
      vrais_p = rapport_detection(traj, t, lest, part, wn) ;
      vrais = vrais + vrais_p ;
    end %if
  end %for

end %function

%% EXTRAS
function setOptions(src, event)
fig = gcbf;

switch get(src,'State')
    case 'on'
        ss = get(0,'ScreenSize');
        
        switch getappdata(fig, 'viewMode')
            case 'monoView'
                
                if getappdata(fig, 'isTrack')
                    nImCh = 0;
                    nTrackCh = 1;
                    trackSrcFig = fig;
                else
                    nImCh = 1;
                    imCh = 1;
                    nTrackCh = 0;
                    srcFig = fig;
                end %if
                
            otherwise
                
                srcFig = getappdata(fig,'imSrcFig');
                imCh = getappdata(fig,'imCh');
                srcFig = srcFig(imCh);
                nImCh = getappdata(fig,'nImCh');
                
                trackSrcFig = getappdata(fig,'trackSrcFig');
                nTrackCh = getappdata(fig,'nTrackCh');
                
        end %switch
        
        figOpt =...
            figure(...
            'Units','pixels',...
            'Position', [50 150 ...
            202+98*(nImCh+nTrackCh) ss(4)-300],...
            'Color', get(fig,'Color'),...
            'Name', 'Options',...
            'NumberTitle', 'off',...
            'MenuBar', 'none',...
            'ToolBar', 'none',...
            'Resize', 'off');
        
        %save settings profile
        hMenu = uicontextmenu;
        uimenu(hMenu, 'Label', 'save settings',...
            'Callback', @saveSet);
        uimenu(hMenu, 'Label', 'load settings',...
            'Callback', @loadSet);
        set(figOpt, 'UIContextMenu', hMenu)
        
        inputPosY = ss(4)-(370:30:1010);
        x = [176 274 372 470];
        if nImCh > 0
            %% localization
            uicontrol(...
                'Tag', 'locButton',...
                'Style', 'text',...
                'Units','pixels',...
                'Position', [22 inputPosY(2) 147 20],...
                'FontSize', 10,...
                'FontUnits', 'normalized',...
                'String', 'Framerange:',...
                'HorizontalAlignment', 'left',...
                'BackgroundColor', get(fig,'Color'));
            
            uicontrol(...
                'Tag', 'locButton',...
                'Style', 'text',...
                'Units','pixels',...
                'Position', [22 inputPosY(3) 147 20],...
                'FontSize', 10,...
                'FontUnits', 'normalized',...
                'String', 'Error Rate [10^]:',...
                'HorizontalAlignment', 'left',...
                'BackgroundColor', get(fig,'Color'));
            
            uicontrol(...
                'Tag', 'locButton',...
                'Style', 'text',...
                'Units','pixels',...
                'Position', [22 inputPosY(4) 147 20],...
                'FontSize', 10,...
                'FontUnits', 'normalized',...
                'String', 'Detection Box [px]:',...
                'HorizontalAlignment', 'left',...
                'BackgroundColor', get(fig,'Color'));
            
            uicontrol(...
                'Tag', 'locButton',...
                'Style', 'text',...
                'Units','pixels',...
                'Position', [22 inputPosY(5) 147 20],...
                'FontSize', 10,...
                'FontUnits', 'normalized',...
                'String', 'Deflation Loops:',...
                'HorizontalAlignment', 'left',...
                'BackgroundColor', get(fig,'Color'));
            
            uicontrol(...
                'Tag', 'locButton',...
                'Style', 'text',...
                'Units','pixels',...
                'Position', [22 inputPosY(6) 161 20],...
                'FontSize', 10,...
                'FontUnits', 'normalized',...
                'String', 'Intensity Thresh [cnts]:',...
                'HorizontalAlignment', 'left',...
                'BackgroundColor', get(fig,'Color'));
            
            uicontrol(...
                'Tag', 'locButton',...
                'Style', 'text',...
                'Units','pixels',...
                'Position', [22 inputPosY(7) 161 20],...
                'FontSize', 10,...
                'FontUnits', 'normalized',...
                'String', 'use multiple cores:',...
                'HorizontalAlignment', 'left',...
                'BackgroundColor', get(fig,'Color'),...
                'ToolTipString', sprintf(['\n'...
                'If this option is checked the programm will perform \n'...
                'the particle localization process using the specefied \n'...
                'number of processor cores. \n'...
                'The maximum of available cores will be used by default.']));
            
            uicontrol(...
                'Tag', 'locButton',...
                'Style', 'text',...
                'Units','pixels',...
                'Position', [22 inputPosY(8) 161 20],...
                'FontSize', 10,...
                'FontUnits', 'normalized',...
                'String', 'apply spatial correction:',...
                'HorizontalAlignment', 'left',...
                'BackgroundColor', get(fig,'Color'),...
                'ToolTipString', sprintf(['\n'...
                'If this option is checked the programm will perform \n'...
                'a spatial transformation on the particle coordinates\n'...
                'when the localization process is finished. \n'...
                'The spatial transformation corrects for rotation and transition \n'...
                'between image channels']));
            
            uicontrol(...
                'Tag', 'locButton',...
                'Style', 'text',...
                'Units','pixels',...
                'Position', [22 inputPosY(9) 161 20],...
                'FontSize', 10,...
                'FontUnits', 'normalized',...
                'String', 'live localization:',...
                'HorizontalAlignment', 'left',...
                'BackgroundColor', get(fig,'Color'),...
                'ToolTipString', sprintf(['\n'...
                'If this option is checked the programm will directly \n'...
                'stream the localization process into a preview window.']));
            
            uicontrol(...
                'Tag', 'locButton',...
                'Style', 'text',...
                'Units','pixels',...
                'Position', [22 inputPosY(11) 167 20],...
                'FontSize', 10,...
                'FontUnits', 'normalized',...
                'FontWeight', 'bold',...
                'String', 'Optimization Settings',...
                'HorizontalAlignment', 'left',...
                'BackgroundColor', get(fig,'Color'));
            
            uicontrol(...
                'Tag', 'locButton',...
                'Style', 'text',...
                'Units','pixels',...
                'Position', [22 inputPosY(12) 147 20],...
                'FontSize', 10,...
                'FontUnits', 'normalized',...
                'String', 'max. # iterations:',...
                'HorizontalAlignment', 'left',...
                'BackgroundColor', get(fig,'Color'));
            
            uicontrol(...
                'Tag', 'locButton',...
                'Style', 'text',...
                'Units','pixels',...
                'Position', [22 inputPosY(13) 147 20],...
                'FontSize', 10,...
                'FontUnits', 'normalized',...
                'String', 'term. tol. [10^]:',...
                'HorizontalAlignment', 'left',...
                'BackgroundColor', get(fig,'Color'));
            
            uicontrol(...
                'Tag', 'locButton',...
                'Style', 'text',...
                'Units','pixels',...
                'Position', [22 inputPosY(14) 147 20],...
                'FontSize', 10,...
                'FontUnits', 'normalized',...
                'String', 'r0 tolerance [%]:',...
                'HorizontalAlignment', 'left',...
                'BackgroundColor', get(fig,'Color'),...
                'ToolTipString', sprintf(['\n'...
                'If this option is checked the programm will optimize for \n'...
                'the gaussian radius approximating the point spreads function std. \n'....
                'If the tolerancelevel set is exceeded the particle will be discarded.']));
            
            uicontrol(...
                'Tag', 'locButton',...
                'Style', 'text',...
                'Units','pixels',...
                'Position', [22 inputPosY(15) 155 20],...
                'FontSize', 10,...
                'FontUnits', 'normalized',...
                'String', 'max. pos. refinement [px]:',...
                'HorizontalAlignment', 'left',...
                'BackgroundColor', get(fig,'Color'));
            
            %% render
            uicontrol(...
                'Tag', 'renderButton',...
                'Style', 'text',...
                'Units','pixels',...
                'Position', [22 inputPosY(2) 147 20],...
                'FontSize', 10,...
                'FontUnits', 'normalized',...
                'String', 'Framerange:',...
                'HorizontalAlignment', 'left',...
                'Visible', 'off',...
                'BackgroundColor', get(fig,'Color'));
            
            uicontrol(...
                'Tag', 'renderButton',...
                'Style', 'text',...
                'Units','pixels',...
                'Position', [22 inputPosY(3) 147 20],...
                'FontSize', 10,...
                'FontUnits', 'normalized',...
                'String', 'Expansion Factor:',...
                'HorizontalAlignment', 'left',...
                'Visible', 'off',...
                'BackgroundColor', get(fig,'Color'));
            
            uicontrol(...
                'Tag', 'renderButton',...
                'Style', 'edit',...
                'Units','pixels',...
                'Position', [176 inputPosY(3) 84 20],...
                'FontSize', 10,...
                'FontUnits', 'normalized',...
                'String', getappdata(fig,'exfNew'),...
                'BackgroundColor', [1 1 1],...
                'Callback',{@changeValue, fig,'exfNew'},...
                'Visible', 'off');
            
            uicontrol(...
                'Tag', 'renderButton',...
                'Style', 'text',...
                'Units','pixels',...
                'Position', [22 inputPosY(4) 147 20],...
                'FontSize', 10,...
                'FontUnits', 'normalized',...
                'String', 'Convolution Mode:',...
                'HorizontalAlignment', 'left',...
                'Visible', 'off',...
                'BackgroundColor', get(fig,'Color'));
            
            uicontrol(...
                'Tag', 'renderButton',...
                'Style', 'text',...
                'Units','pixels',...
                'Position', [22 inputPosY(5) 147 20],...
                'FontSize', 10,...
                'FontUnits', 'normalized',...
                'String', 'Int. Weight:',...
                'HorizontalAlignment', 'left',...
                'Visible', 'off',...
                'BackgroundColor', get(fig,'Color'));
            
            uicontrol(...
                'Tag', 'renderButton',...
                'Style', 'text',...
                'Units','pixels',...
                'Position', [22 inputPosY(6) 147 20],...
                'FontSize', 10,...
                'FontUnits', 'normalized',...
                'String', 'Size Factor:',...
                'HorizontalAlignment', 'left',...
                'Visible', 'off',...
                'BackgroundColor', get(fig,'Color'));
            
            uicontrol(...
                'Tag', 'renderButton',...
                'Style', 'text',...
                'Units','pixels',...
                'Position', [22 inputPosY(8) 147 20],...
                'FontSize', 10,...
                'FontUnits', 'normalized',...
                'FontWeight', 'bold',...
                'String', 'Movie Settings',...
                'HorizontalAlignment', 'left',...
                'Visible', 'off',...
                'BackgroundColor', get(fig,'Color'));
            
            uicontrol(...
                'Tag', 'renderButton',...
                'Style', 'text',...
                'Units','pixels',...
                'Position', [22 inputPosY(9) 147 20],...
                'FontSize', 10,...
                'FontUnits', 'normalized',...
                'String', 'Windowsize:',...
                'HorizontalAlignment', 'left',...
                'Visible', 'off',...
                'BackgroundColor', get(fig,'Color'));
            
            uicontrol(...
                'Tag', 'renderButton',...
                'Style', 'text',...
                'Units','pixels',...
                'Position', [22 inputPosY(10) 147 20],...
                'FontSize', 10,...
                'FontUnits', 'normalized',...
                'String', 'Stepsize:',...
                'HorizontalAlignment', 'left',...
                'Visible', 'off',...
                'BackgroundColor', get(fig,'Color'));
            
            uicontrol(...
                'Tag', 'renderButton',...
                'Style', 'edit',...
                'Units','pixels',...
                'Position', [176 inputPosY(10) 84 20],...
                'FontSize', 10,...
                'FontUnits', 'normalized',...
                'String', getappdata(fig,'rStep'),...
                'BackgroundColor', [1 1 1],...
                'Callback',{@changeValue, fig, 'rStep'},...
                'Visible', 'off');
            
            uicontrol(...
                'Tag', 'renderButton',...
                'Style', 'text',...
                'Units','pixels',...
                'Position', [22 inputPosY(11) 147 20],...
                'FontSize', 10,...
                'FontUnits', 'normalized',...
                'String', 'fps:',...
                'HorizontalAlignment', 'left',...
                'Visible', 'off',...
                'BackgroundColor', get(fig,'Color'));
            
            uicontrol(...
                'Tag', 'renderButton',...
                'Style', 'edit',...
                'Units','pixels',...
                'Position', [176 inputPosY(11) 84 20],...
                'FontSize', 10,...
                'FontUnits', 'normalized',...
                'String', getappdata(fig,'fps'),...
                'BackgroundColor', [1 1 1],...
                'Callback',{@changeValue, fig,'fps'},...
                'Visible', 'off');
            
            uicontrol(...
                'Tag', 'renderButton',...
                'Style', 'text',...
                'Units','pixels',...
                'Position', [22 inputPosY(12) 147 20],...
                'FontSize', 10,...
                'FontUnits', 'normalized',...
                'String', 'Compression:',...
                'HorizontalAlignment', 'left',...
                'Visible', 'off',...
                'BackgroundColor', get(fig,'Color'));
            
            uicontrol(...
                'Tag', 'renderButton',...
                'Style', 'popupmenu',...
                'Units','pixels',...
                'Position', [176 inputPosY(12) 84 20],...
                'FontSize', 7,...
                'FontUnits', 'normalized',...
                'String', {'RLE' 'MSVC' 'none'},...
                'Value', getappdata(fig,'movCompression'),...
                'BackgroundColor', [1 1 1],...
                'Callback',{@changeValue, fig,'movCompression'},...
                'Visible', 'off');
            
            uicontrol(...
                'Tag', 'renderButton',...
                'Style', 'text',...
                'Units','pixels',...
                'Position', [22 inputPosY(13) 147 20],...
                'FontSize', 10,...
                'FontUnits', 'normalized',...
                'String', 'accumultative movie:',...
                'HorizontalAlignment', 'left',...
                'Visible', 'off',...
                'BackgroundColor', get(fig,'Color'));
            
            %% filters
            uicontrol(...
                'Tag', 'threshButton',...
                'Style', 'text',...
                'Units','pixels',...
                'Position', [22 inputPosY(2) 147 20],...
                'FontSize', 10,...
                'FontUnits', 'normalized',...
                'String', 'Loc.Prec. [nm]:',...
                'HorizontalAlignment', 'left',...
                'Visible', 'off',...
                'BackgroundColor', get(fig,'Color'));
            
            uicontrol(...
                'Tag', 'threshButton',...
                'Style', 'text',...
                'Units','pixels',...
                'Position', [22 inputPosY(3) 147 20],...
                'FontSize', 10,...
                'FontUnits', 'normalized',...
                'String', 'Signal to Noise:',...
                'HorizontalAlignment', 'left',...
                'Visible', 'off',...
                'BackgroundColor', get(fig,'Color'));
            
            uicontrol(...
                'Tag', 'threshButton',...
                'Style', 'text',...
                'Units','pixels',...
                'Position', [22 inputPosY(4) 147 20],...
                'FontSize', 10,...
                'FontUnits', 'normalized',...
                'String', 'Detection Density:',...
                'HorizontalAlignment', 'left',...
                'Visible', 'off',...
                'BackgroundColor', get(fig,'Color'));
            
            %% scalebar
            uicontrol(...
                'Tag', 'barButton',...
                'Style', 'checkbox',...
                'Units','pixels',...
                'Position', [22 inputPosY(2) 147 20],...
                'FontSize', 10,...
                'FontUnits', 'normalized',...
                'String', 'Colormap [px]:',...
                'HorizontalAlignment', 'left',...
                'Visible', 'off',...
                'Value', getappdata(fig,'isColormap'),...
                'Callback',{@changeValue, fig,'isColormap'},...
                'BackgroundColor', get(fig,'Color'));
            
            uicontrol(...
                'Tag', 'barButton',...
                'Style', 'edit',...
                'Units','pixels',...
                'Position', [176 inputPosY(2) 84 20],...
                'FontSize', 10,...
                'FontUnits', 'normalized',...
                'String', getappdata(fig,'colormapWidth'),...
                'BackgroundColor', [1 1 1],...
                'Callback',{@changeValue, fig,'colormapWidth'},...
                'Visible', 'off');
            
            uicontrol(...
                'Tag', 'barButton',...
                'Style', 'checkbox',...
                'Units','pixels',...
                'Position', [22 inputPosY(3) 147 20],...
                'FontSize', 10,...
                'FontUnits', 'normalized',...
                'String', 'Scalebar [nm]:',...
                'HorizontalAlignment', 'left',...
                'Visible', 'off',...
                'Value', getappdata(fig,'isScalebar'),...
                'Callback',{@changeValue, fig,'isScalebar'},...
                'BackgroundColor', get(fig,'Color'));
            
            uicontrol(...
                'Tag', 'barButton',...
                'Style', 'edit',...
                'Units','pixels',...
                'Position', [176 inputPosY(3) 84 20],...
                'FontSize', 10,...
                'FontUnits', 'normalized',...
                'String', getappdata(fig,'micronBarLength'),...
                'BackgroundColor', [1 1 1],...
                'Callback',{@changeValue, fig,'micronBarLength'},...
                'Visible', 'off');
            
            uicontrol(...
                'Tag', 'barButton',...
                'Style', 'checkbox',...
                'Units','pixels',...
                'Position', [22 inputPosY(4) 147 20],...
                'FontSize', 10,...
                'FontUnits', 'normalized',...
                'String', 'Timestamp [sec]:',...
                'HorizontalAlignment', 'left',...
                'Visible', 'off',...
                'Value', getappdata(fig,'isTimestamp'),...
                'Callback',{@changeValue, fig,'isTimestamp'},...
                'BackgroundColor', get(fig,'Color'));
            
            uicontrol(...
                'Tag', 'barButton',...
                'Style', 'edit',...
                'Units','pixels',...
                'Position', [176 inputPosY(4) 84 20],...
                'FontSize', 10,...
                'FontUnits', 'normalized',...
                'String', getappdata(fig,'timestampInkrement'),...
                'BackgroundColor', [1 1 1],...
                'Callback',{@changeValue, fig,'timestampInkrement'},...
                'Visible', 'off');
            
            uicontrol(...
                'Tag', 'barButton',...
                'Style', 'text',...
                'Units','pixels',...
                'Position', [22 inputPosY(5) 147 20],...
                'FontSize', 10,...
                'FontUnits', 'normalized',...
                'String', 'Charactersize:',...
                'HorizontalAlignment', 'left',...
                'Visible', 'off',...
                'BackgroundColor', get(fig,'Color'));
            
            uicontrol(...
                'Tag', 'barButton',...
                'Style', 'edit',...
                'Units','pixels',...
                'Position', [176 inputPosY(5) 84 20],...
                'FontSize', 10,...
                'FontUnits', 'normalized',...
                'String', getappdata(fig,'timestampSize'),...
                'BackgroundColor', [1 1 1],...
                'Callback',{@changeValue, fig,'timestampSize'},...
                'Visible', 'off');
            
            %% optics
            uicontrol(...
                'Tag', 'opticsButton',...
                'Style', 'text',...
                'Units','pixels',...
                'Position', [22 inputPosY(2) 147 20],...
                'FontSize', 10,...
                'FontUnits', 'normalized',...
                'String', 'Pixel Size [?m]:',...
                'HorizontalAlignment', 'left',...
                'Visible', 'off',...
                'BackgroundColor', get(fig,'Color'));
            
            uicontrol(...
                'Tag', 'opticsButton',...
                'Style', 'edit',...
                'Units','pixels',...
                'Position', [176 inputPosY(2) 84 20],...
                'FontSize', 10,...
                'FontUnits', 'normalized',...
                'String',getappdata(fig,'pxSize'),...
                'BackgroundColor', [1 1 1],...
                'Callback', {@calcPSF, fig, 'pxSize'},...
                'Visible', 'off',...
                'ToolTipString', sprintf(['\n'...
                'This Value is used to estimate the pixel to micron conversion factor. \n'...
                'In Theory: pixel size = phys. pixel size / total magnification(objectiv*ocular)\n'...
                '60, 1x = 0.267?m per pixel \n 60, 1.6x = 0.167?m per pixel \n'...
                '150, 1x = 0.107?m per pixel \n 150, 1.6x = 0.067?m per pixel']));
            
            uicontrol(...
                'Tag', 'opticsButton',...
                'Style', 'text',...
                'Units','pixels',...
                'Position', [22 inputPosY(3) 156 20],...
                'FontSize', 10,...
                'FontUnits', 'normalized',...
                'String', 'Emission [nm]:',...
                'HorizontalAlignment', 'left',...
                'Visible', 'off',...
                'BackgroundColor', get(fig,'Color'));
            
            uicontrol(...
                'Tag', 'opticsButton',...
                'Style', 'text',...
                'Units','pixels',...
                'Position', [22 inputPosY(4) 147 20],...
                'FontSize', 10,...
                'FontUnits', 'normalized',...
                'String', 'N.A.:',...
                'HorizontalAlignment', 'left',...
                'Visible', 'off',...
                'BackgroundColor', get(fig,'Color'));
            
            uicontrol(...
                'Tag', 'opticsButton',...
                'Style', 'text',...
                'Units','pixels',...
                'Position', [22 inputPosY(5) 147 20],...
                'FontSize', 10,...
                'FontUnits', 'normalized',...
                'String', 'PSF Scaling:',...
                'HorizontalAlignment', 'left',...
                'Visible', 'off',...
                'BackgroundColor', get(fig,'Color'));
            
            uicontrol(...
                'Tag', 'opticsButton',...
                'Style', 'text',...
                'Units','pixels',...
                'Position', [22 inputPosY(6) 147 20],...
                'FontSize', 10,...
                'FontUnits', 'normalized',...
                'String', 'PSF Std [px]:',...
                'HorizontalAlignment', 'left',...
                'Visible', 'off',...
                'BackgroundColor', get(fig,'Color'),...
                'ToolTipString', sprintf(['\n'...
                'Standard deviation of the Gaussian modelling the \n'...
                'Microscope associated Point Spread Function.']));
            
            uicontrol(...
                'Tag', 'opticsButton',...
                'Style', 'text',...
                'Units','pixels',...
                'Position', [22 inputPosY(8) 156 20],...
                'FontSize', 10,...
                'FontUnits', 'normalized',...
                'String', 'Counts/Photon:',...
                'HorizontalAlignment', 'left',...
                'Visible', 'off',...
                'BackgroundColor', get(fig,'Color'));
            
                        uicontrol(...
                'Tag', 'opticsButton',...
                'Style', 'text',...
                'Units','pixels',...
                'Position', [22 inputPosY(9) 147 20],...
                'FontSize', 10,...
                'FontUnits', 'normalized',...
                'String', 'Lag Time [ms]:',...
                'HorizontalAlignment', 'left',...
                'Visible', 'off',...
                'BackgroundColor', get(fig,'Color'));
            
            uicontrol(...
                'Tag', 'opticsButton',...
                'Style', 'edit',...
                'Units','pixels',...
                'Position', [176 inputPosY(9) 84 20],...
                'FontSize', 10,...
                'FontUnits', 'normalized',...
                'String',getappdata(fig,'frameSize'),...
                'BackgroundColor', [1 1 1],...
                'Callback', {@calcPSF, fig, 'frameSize'},...
                'Visible', 'off');

            %% tracking
            
              uicontrol(...
                'Tag', 'trackingButton',...
                'Style', 'text',...
                'Units','pixels',...
                'Position', [22 inputPosY(2)-20 147 40],...
                'FontSize', 10,...
                'FontUnits', 'normalized',...
                'String', 'Max. expected Diffusion Coefficient [?m^2/s]:',...
                'HorizontalAlignment', 'left',...
                'Visible', 'off',...
                'BackgroundColor', get(fig,'Color'));

                          uicontrol(...
                'Tag', 'trackingButton',...
                'Style', 'text',...
                'Units','pixels',...
                'Position', [22 inputPosY(3)-20 147 20],...
                'FontSize', 10,...
                'FontUnits', 'normalized',...
                'String', 'Searchexp. Factor:',...
                'HorizontalAlignment', 'left',...
                'Visible', 'off',...
                'BackgroundColor', get(fig,'Color'));

                          uicontrol(...
                'Tag', 'trackingButton',...
                'Style', 'text',...
                'Units','pixels',...
                'Position', [22 inputPosY(4)-20 147 20],...
                'FontSize', 10,...
                'FontUnits', 'normalized',...
                'String', 'Statistics Win. [frames]:',...
                'HorizontalAlignment', 'left',...
                'Visible', 'off',...
                'BackgroundColor', get(fig,'Color'));

                          uicontrol(...
                'Tag', 'trackingButton',...
                'Style', 'text',...
                'Units','pixels',...
                'Position', [22 inputPosY(5)-20 147 20],...
                'FontSize', 10,...
                'FontUnits', 'normalized',...
                'String', 'Max. # Competitors:',...
                'HorizontalAlignment', 'left',...
                'Visible', 'off',...
                'BackgroundColor', get(fig,'Color'));

                          uicontrol(...
                'Tag', 'trackingButton',...
                'Style', 'text',...
                'Units','pixels',...
                'Position', [22 inputPosY(6)-20 147 20],...
                'FontSize', 10,...
                'FontUnits', 'normalized',...
                'String', 'Max. OFF-Time [frames]:',...
                'HorizontalAlignment', 'left',...
                'Visible', 'off',...
                'BackgroundColor', get(fig,'Color'));

                          uicontrol(...
                'Tag', 'trackingButton',...
                'Style', 'text',...
                'Units','pixels',...
                'Position', [22 inputPosY(7)-20 147 20],...
                'FontSize', 10,...
                'FontUnits', 'normalized',...
                'String', 'Int. Fluc. Weight:',...
                'HorizontalAlignment', 'left',...
                'Visible', 'off',...
                'BackgroundColor', get(fig,'Color'));

                          uicontrol(...
                'Tag', 'trackingButton',...
                'Style', 'text',...
                'Units','pixels',...
                'Position', [22 inputPosY(8)-40 147 40],...
                'FontSize', 10,...
                'FontUnits', 'normalized',...
                'String', 'Local vs. Max. expected Diffusion Weight:',...
                'HorizontalAlignment', 'left',...
                'Visible', 'off',...
                'BackgroundColor', get(fig,'Color'));

            %%
            for ch = 1:nImCh
                %% channel
                uicontrol(...
                    'Style', 'text',...
                    'Units','pixels',...
                    'Position', [x(ch)+10 inputPosY(1) 84 20],...
                    'FontSize', 10,...
                    'FontWeight', 'bold',...
                    'FontUnits', 'normalized',...
                    'String', ['Channel ' num2str(imCh(ch)) ':'],...
                    'HorizontalAlignment', 'left',...
                    'BackgroundColor', get(fig,'Color'));
                
                %% localization
                uicontrol(...
                    'Tag', 'locButton',...
                    'Style', 'edit',...
                    'Units','pixels',...
                    'Position', [x(ch) inputPosY(2) 42 20],...
                    'FontSize', 10,...
                    'FontUnits', 'normalized',...
                    'String', getappdata(srcFig(ch),'locStart'),...
                    'BackgroundColor', [1 1 1],...
                    'Callback',{@changeValue, srcFig(ch), 'locStart'});
                
                uicontrol(...
                    'Tag', 'locButton',...
                    'Style', 'edit',...
                    'Units','pixels',...
                    'Position', [x(ch)+43 inputPosY(2) 42 20],...
                    'FontSize', 10,...
                    'FontUnits', 'normalized',...
                    'String', getappdata(srcFig(ch),'locEnd'),...
                    'BackgroundColor', [1 1 1],...
                    'Callback',{@changeValue, srcFig(ch), 'locEnd'});
                
                uicontrol(...
                    'Tag', 'locButton',...
                    'Style', 'edit',...
                    'Units','pixels',...
                    'Position', [x(ch) inputPosY(3) 84 20],...
                    'FontSize', 10,...
                    'FontUnits', 'normalized',...
                    'String', getappdata(srcFig(ch),'errorRate'),...
                    'BackgroundColor', [1 1 1],...
                    'Callback', {@changeValue, srcFig(ch), 'errorRate'},...
                    'ToolTipString', sprintf(['\n'...
                    'This Value limits the Probability for Type One Error (False H0 Rejection), \n'...
                    'while estimation of the generalized likelihood ratio test. \n'...
                    'These Ratios follow aproximated a chi^2 distribution\n'...
                    'with degree of freedom (3 [signal, offset, noise]-2[offset, noise]) = 1']));
                
                uicontrol(...
                    'Tag', 'locButton',...
                    'Style', 'edit',...
                    'Units','pixels',...
                    'Position', [x(ch) inputPosY(4) 84 20],...
                    'FontSize', 10,...
                    'FontUnits', 'normalized',...
                    'String', getappdata(srcFig(ch),'w2d'),...
                    'BackgroundColor', [1 1 1],...
                    'Callback',{@changeValue, srcFig(ch), 'w2d'},...
                    'ToolTipString', sprintf(['\n'...
                    'Size of 2 dimensional sliding box inside whom a \n'...
                    'generalized likelihood ratio test (H0/H1) is performed with: \n'...
                    'H0 = no target (offset and noise) \n'...
                    'H1 = presence of target (signal, offset and noise) \n'...
                    'followed by subpixel estimation via Gauss-Newton Approximation. \n'...
                    'By rule of thumb this value should be set to 6*PSFstd+1. \n'...
                    'Strictly avoid an even number!!!']));
                
                uicontrol(...
                    'Tag', 'locButton',...
                    'Style', 'edit',...
                    'Units','pixels',...
                    'Position', [x(ch) inputPosY(5) 84 20],...
                    'FontSize', 10,...
                    'FontUnits', 'normalized',...
                    'String', getappdata(srcFig(ch),'dfltnLoops'),...
                    'BackgroundColor', [1 1 1],...
                    'Callback',{@changeValue, srcFig(ch), 'dfltnLoops'},...
                    'ToolTipString', sprintf(['\n'...
                    'This Value determines how often the detection process will be iterated. \n'...
                    'After each Iteration the detected Particles represented by their \n'...
                    'gaussian Intensity Profile will be subtracted from the Image. \n'...
                    'In this way small peaks initially covered can be detected.']));
                
                uicontrol(...
                    'Tag', 'locButton',...
                    'Style', 'edit',...
                    'Units','pixels',...
                    'Position', [x(ch) inputPosY(6) 84 20],...
                    'FontSize', 10,...
                    'FontUnits', 'normalized',...
                    'String', getappdata(srcFig(ch),'minInt'),...
                    'BackgroundColor', [1 1 1],...
                    'Callback',{@changeValue, srcFig(ch), 'minInt'},...
                    'ToolTipString', sprintf(['\n'...
                    'Defines the min. Signal Intensity expressed as offset-corrected amplitude of the Gaussian.']));
                
                uicontrol(...
                    'Tag', 'locButton',...
                    'Style', 'checkbox',...
                    'Units','pixels',...
                    'Position', [x(ch) inputPosY(7) 84 20],...
                    'FontSize', 10,...
                    'FontUnits', 'normalized',...
                    'String', '',...
                    'Value', getappdata(srcFig(ch),'locParallel'),...
                    'HorizontalAlignment', 'left',...
                    'Callback', {@changeValue, srcFig(ch), 'locParallel'},...
                    'BackgroundColor', get(fig,'Color'));
                
                uicontrol(...
                    'Tag', 'locButton',...
                    'Style', 'popupmenu',...
                    'Units','pixels',...
                    'Position', [x(ch)+20 inputPosY(7) 64 20],...
                    'FontSize', 7,...
                    'FontUnits', 'normalized',...
                    'String', {'max' '2' '3'},...
                    'Value', getappdata(srcFig(ch),'nCores'),...
                    'BackgroundColor', [1 1 1],...
                    'Callback',{@changeValue, srcFig(ch), 'nCores'});
                
                uicontrol(...
                    'Tag', 'locButton',...
                    'Style', 'checkbox',...
                    'Units','pixels',...
                    'Position', [x(ch) inputPosY(8) 84 20],...
                    'FontSize', 10,...
                    'FontUnits', 'normalized',...
                    'String', '',...
                    'Value', getappdata(srcFig(ch),'spatialCorrection'),...
                    'HorizontalAlignment', 'left',...
                    'Callback', {@setSpatialCorrPath,srcFig(ch)},...
                    'BackgroundColor', get(fig,'Color'));
                
                uicontrol(...
                    'Tag', 'locButton',...
                    'Style', 'checkbox',...
                    'Units','pixels',...
                    'Position', [x(ch) inputPosY(9) 84 20],...
                    'FontSize', 10,...
                    'FontUnits', 'normalized',...
                    'String', '',...
                    'Value', getappdata(srcFig(ch),'rLive'),...
                    'HorizontalAlignment', 'left',...
                    'Callback', {@changeValue,srcFig(ch),'rLive'},...
                    'BackgroundColor', get(fig,'Color'));
                
                uicontrol(...
                    'Tag', 'locButton',...
                    'Style', 'edit',...
                    'Units','pixels',...
                    'Position', [x(ch) inputPosY(12) 84 20],...
                    'FontSize', 10,...
                    'FontUnits', 'normalized',...
                    'String', getappdata(srcFig(ch),'maxOptimIter'),...
                    'BackgroundColor', [1 1 1],...
                    'Callback',{@changeValue, srcFig(ch), 'maxOptimIter'});
                
                uicontrol(...
                    'Tag', 'locButton',...
                    'Style', 'edit',...
                    'Units','pixels',...
                    'Position', [x(ch) inputPosY(13) 84 20],...
                    'FontSize', 10,...
                    'FontUnits', 'normalized',...
                    'String', getappdata(srcFig(ch),'termTol'),...
                    'BackgroundColor', [1 1 1],...
                    'Callback',{@changeValue, srcFig(ch),'termTol'});
                
                uicontrol(...
                    'Tag', 'locButton',...
                    'Style', 'checkbox',...
                    'Units','pixels',...
                    'Position', [x(ch) inputPosY(14) 84 20],...
                    'FontSize', 10,...
                    'FontUnits', 'normalized',...
                    'String', '',...
                    'Value', getappdata(srcFig(ch),'isRadiusTol'),...
                    'HorizontalAlignment', 'left',...
                    'Callback', {@changeValue, srcFig(ch),'isRadiusTol'},...
                    'BackgroundColor', get(fig,'Color'));
                
                uicontrol(...
                    'Tag', 'locButton',...
                    'Style', 'edit',...
                    'Units','pixels',...
                    'Position', [x(ch)+20 inputPosY(14) 64 20],...
                    'FontSize', 10,...
                    'FontUnits', 'normalized',...
                    'String', getappdata(srcFig(ch),'radiusTol'),...
                    'BackgroundColor', [1 1 1],...
                    'Callback',{@changeValue, srcFig(ch),'radiusTol'});
                
                uicontrol(...
                    'Tag', 'locButton',...
                    'Style', 'edit',...
                    'Units','pixels',...
                    'Position', [x(ch) inputPosY(15) 84 20],...
                    'FontSize', 10,...
                    'FontUnits', 'normalized',...
                    'String', getappdata(srcFig(ch),'posTol'),...
                    'BackgroundColor', [1 1 1],...
                    'Callback',{@changeValue, srcFig(ch),'posTol'});
                
                %% rendering
                uicontrol(...
                    'Tag', 'renderButton',...
                    'Style', 'edit',...
                    'Units','pixels',...
                    'Position', [x(ch) inputPosY(2) 42 20],...
                    'FontSize', 10,...
                    'FontUnits', 'normalized',...
                    'String', getappdata(srcFig(ch),'rStart'),...
                    'BackgroundColor', [1 1 1],...
                    'Callback',{@changeValue, srcFig(ch), 'rStart'},...
                    'Visible', 'off');
                
                
                uicontrol(...
                    'Tag', 'renderButton',...
                    'Style', 'edit',...
                    'Units','pixels',...
                    'Position', [x(ch)+43 inputPosY(2) 42 20],...
                    'FontSize', 10,...
                    'FontUnits', 'normalized',...
                    'String', getappdata(srcFig(ch),'rEnd'),...
                    'BackgroundColor', [1 1 1],...
                    'Callback',{@changeValue, srcFig(ch), 'rEnd'},...
                    'Visible', 'off');
                
                uicontrol(...
                    'Tag', 'renderButton',...
                    'Style', 'popupmenu',...
                    'Parent', gcf,...
                    'Units','pixels',...
                    'Position', [x(ch) inputPosY(4) 84 20],...
                    'FontSize', 7,...
                    'FontUnits', 'normalized',...
                    'String', {'fixed', 'dynamic', 'none'},...
                    'Value', getappdata(srcFig(ch),'convMode'),...
                    'BackgroundColor', [1 1 1],...
                    'Callback',{@changeValue, srcFig(ch), 'convMode'},...
                    'Visible', 'off');
                
                uicontrol(...
                    'Tag', 'renderButton',...
                    'Style', 'edit',...
                    'Units','pixels',...
                    'Position', [x(ch) inputPosY(5) 84 20],...
                    'FontSize', 10,...
                    'FontUnits', 'normalized',...
                    'String', getappdata(srcFig(ch),'intWeight'),...
                    'BackgroundColor', [1 1 1],...
                    'Callback',{@changeValue, srcFig(ch), 'intWeight'},...
                    'Visible', 'off');
                
                uicontrol(...
                    'Tag', 'renderButton',...
                    'Style', 'edit',...
                    'Units','pixels',...
                    'Position', [x(ch) inputPosY(6) 84 20],...
                    'FontSize', 10,...
                    'FontUnits', 'normalized',...
                    'String', getappdata(srcFig(ch),'sizeFac'),...
                    'BackgroundColor', [1 1 1],...
                    'Callback',{@changeValue, srcFig(ch), 'sizeFac'},...
                    'Visible', 'off');
                
                uicontrol(...
                    'Tag', 'renderButton',...
                    'Style', 'edit',...
                    'Units','pixels',...
                    'Position', [x(ch) inputPosY(9) 84 20],...
                    'FontSize', 10,...
                    'FontUnits', 'normalized',...
                    'String', getappdata(srcFig(ch),'rW'),...
                    'BackgroundColor', [1 1 1],...
                    'Callback',{@changeValue, srcFig(ch), 'rW'},...
                    'Visible', 'off');
                
                uicontrol(...
                    'Tag', 'renderButton',...
                    'Style', 'checkbox',...
                    'Units','pixels',...
                    'Position', [x(ch) inputPosY(13) 84 20],...
                    'FontSize', 10,...
                    'FontUnits', 'normalized',...
                    'String', '',...
                    'Value', getappdata(srcFig(ch),'isCumsum'),...
                    'HorizontalAlignment', 'left',...
                    'Callback', {@changeValue, srcFig(ch),'isCumsum'},...
                    'Visible', 'off',...
                    'BackgroundColor', get(fig,'Color'));
                
                %% filters
                uicontrol(...
                    'Tag', 'threshButton',...
                    'Style', 'checkbox',...
                    'Units','pixels',...
                    'Position', [x(ch) inputPosY(2) 84 20],...
                    'FontSize', 10,...
                    'FontUnits', 'normalized',...
                    'String', ':',...
                    'HorizontalAlignment', 'left',...
                    'Value', getappdata(srcFig(ch),'isThreshLocPrec'),...
                    'Visible', 'off',...
                    'Callback',{@changeValue, srcFig(ch),'isThreshLocPrec'},...
                    'BackgroundColor', get(fig,'Color'));
                
                uicontrol(...
                    'Tag', 'threshButton',...
                    'Style', 'edit',...
                    'Units','pixels',...
                    'Position', [x(ch)+20 inputPosY(2) 32 20],...
                    'FontSize', 10,...
                    'FontUnits', 'normalized',...
                    'String', getappdata(srcFig(ch),'minLoc'),...
                    'BackgroundColor', [1 1 1],...
                    'Callback',{@changeValue, srcFig(ch), 'minLoc'},...
                    'Visible', 'off');
                
                uicontrol(...
                    'Tag', 'threshButton',...
                    'Style', 'edit',...
                    'Units','pixels',...
                    'Position', [x(ch)+52 inputPosY(2) 32 20],...
                    'FontSize', 10,...
                    'FontUnits', 'normalized',...
                    'String', getappdata(srcFig(ch),'maxLoc'),...
                    'BackgroundColor', [1 1 1],...
                    'Callback',{@changeValue, srcFig(ch), 'maxLoc'},...
                    'Visible', 'off');
                
                uicontrol(...
                    'Tag', 'threshButton',...
                    'Style', 'checkbox',...
                    'Units','pixels',...
                    'Position', [x(ch) inputPosY(3) 147 20],...
                    'FontSize', 10,...
                    'FontUnits', 'normalized',...
                    'String', '',...
                    'HorizontalAlignment', 'left',...
                    'Value', getappdata(srcFig(ch),'isThreshSNR'),...
                    'Visible', 'off',...
                    'Callback',{@changeValue, srcFig(ch),'isThreshSNR'},...
                    'BackgroundColor', get(fig,'Color'));
                
                uicontrol(...
                    'Tag', 'threshButton',...
                    'Style', 'edit',...
                    'Units','pixels',...
                    'Position', [x(ch)+20 inputPosY(3) 32 20],...
                    'FontSize', 10,...
                    'FontUnits', 'normalized',...
                    'String', getappdata(srcFig(ch),'minSNR'),...
                    'BackgroundColor', [1 1 1],...
                    'Callback',{@changeValue, srcFig(ch), 'minSNR'},...
                    'Visible', 'off');
                
                uicontrol(...
                    'Tag', 'threshButton',...
                    'Style', 'edit',...
                    'Units','pixels',...
                    'Position', [x(ch)+52 inputPosY(3) 32 20],...
                    'FontSize', 10,...
                    'FontUnits', 'normalized',...
                    'String', getappdata(srcFig(ch),'maxSNR'),...
                    'BackgroundColor', [1 1 1],...
                    'Callback',{@changeValue, srcFig(ch), 'maxSNR'},...
                    'Visible', 'off');
                
                uicontrol(...
                    'Tag', 'threshButton',...
                    'Style', 'checkbox',...
                    'Units','pixels',...
                    'Position', [x(ch) inputPosY(4) 84 20],...
                    'FontSize', 10,...
                    'FontUnits', 'normalized',...
                    'String', '',...
                    'HorizontalAlignment', 'left',...
                    'Value', getappdata(srcFig(ch),'isThreshDensity'),...
                    'Visible', 'off',...
                    'Callback',{@changeValue, fig,'isThreshDensity'},...
                    'BackgroundColor', get(fig,'Color'));
                
                uicontrol(...
                    'Tag', 'threshButton',...
                    'Style', 'popupmenu',...
                    'Units','pixels',...
                    'Position', [x(ch)+20 inputPosY(4) 64 20],...
                    'FontSize', 7,...
                    'FontUnits', 'normalized',...
                    'String', {'inclusive', 'exclusiv'},...
                    'Value', getappdata(srcFig(ch),'clusterMode'),...
                    'BackgroundColor', [1 1 1],...
                    'Visible', 'off',...
                    'Callback',{@changeValue, srcFig(ch), 'clusterMode'});
                
                %% optics
                uicontrol(...
                    'Tag', 'opticsButton',...
                    'Style', 'edit',...
                    'Units','pixels',...
                    'Position', [x(ch) inputPosY(3) 84 20],...
                    'FontSize', 10,...
                    'FontUnits', 'normalized',...
                    'String', getappdata(srcFig(ch),'emWvlnth'),...
                    'BackgroundColor', [1 1 1],...
                    'Callback',{@calcPSF, srcFig(ch), 'emWvlnth'},...
                    'Visible', 'off');
                
                uicontrol(...
                    'Tag', 'opticsButton',...
                    'Style', 'edit',...
                    'Units','pixels',...
                    'Position', [x(ch) inputPosY(4) 84 20],...
                    'FontSize', 10,...
                    'FontUnits', 'normalized',...
                    'String', getappdata(srcFig(ch),'NA'),...
                    'BackgroundColor', [1 1 1],...
                    'Callback',{@calcPSF, srcFig(ch), 'NA'},...
                    'Visible', 'off');
                
                uicontrol(...
                    'Tag', 'opticsButton',...
                    'Style', 'edit',...
                    'Units','pixels',...
                    'Position', [x(ch) inputPosY(5) 84 20],...
                    'FontSize', 10,...
                    'FontUnits', 'normalized',...
                    'String', getappdata(srcFig(ch),'psfScale'),...
                    'BackgroundColor', [1 1 1],...
                    'Callback', {@calcPSF, srcFig(ch), 'psfScale'},...
                    'Visible', 'off');
                
                uicontrol(...
                    'Tag', 'opticsButton',...
                    'Style', 'edit',...
                    'Units','pixels',...
                    'Position', [x(ch) inputPosY(6) 84 20],...
                    'FontSize', 10,...
                    'FontUnits', 'normalized',...
                    'String', num2str(getappdata(srcFig(ch),'psfStd'),'%.2f'),...
                    'Enable', 'off',...
                    'Visible', 'off');
                
                uicontrol(...
                    'Tag', 'opticsButton',...
                    'Style', 'edit',...
                    'Units','pixels',...
                    'Position', [176 inputPosY(8) 84 20],...
                    'FontSize', 10,...
                    'FontUnits', 'normalized',...
                    'String', getappdata(srcFig(ch),'cntsPerPhoton'),...
                    'BackgroundColor', [1 1 1],...
                    'Callback',{@changeValue, srcFig(ch),'cntsPerPhoton'},...
                    'Visible', 'off');
                
                %% tracking
                                uicontrol(...
                    'Tag', 'trackingButton',...
                    'Style', 'edit',...
                    'Units','pixels',...
                    'Position', [x(ch) inputPosY(2)-10 84 20],...
                    'FontSize', 10,...
                    'FontUnits', 'normalized',...
                    'String', getappdata(srcFig(ch),'Dmax'),...
                    'BackgroundColor', [1 1 1],...
                    'Callback',{@changeValue, srcFig(ch), 'Dmax'},...
                    'Visible', 'off');
                                
                uicontrol(...
                    'Tag', 'trackingButton',...
                    'Style', 'edit',...
                    'Units','pixels',...
                    'Position', [x(ch) inputPosY(3)-20 84 20],...
                    'FontSize', 10,...
                    'FontUnits', 'normalized',...
                    'String', getappdata(srcFig(ch),'searchExpFac'),...
                    'BackgroundColor', [1 1 1],...
                    'Callback',{@changeValue, srcFig(ch), 'searchExpFac'},...
                    'Visible', 'off');
                
                                uicontrol(...
                    'Tag', 'trackingButton',...
                    'Style', 'edit',...
                    'Units','pixels',...
                    'Position', [x(ch) inputPosY(4)-20 84 20],...
                    'FontSize', 10,...
                    'FontUnits', 'normalized',...
                    'String', getappdata(srcFig(ch),'statWin'),...
                    'BackgroundColor', [1 1 1],...
                    'Callback',{@changeValue, srcFig(ch), 'statWin'},...
                    'Visible', 'off');
                
                                uicontrol(...
                    'Tag', 'trackingButton',...
                    'Style', 'edit',...
                    'Units','pixels',...
                    'Position', [x(ch) inputPosY(5)-20 84 20],...
                    'FontSize', 10,...
                    'FontUnits', 'normalized',...
                    'String', getappdata(srcFig(ch),'maxComp'),...
                    'BackgroundColor', [1 1 1],...
                    'Callback',{@changeValue, srcFig(ch), 'maxComp'},...
                    'Visible', 'off');
                                uicontrol(...
                    'Tag', 'trackingButton',...
                    'Style', 'edit',...
                    'Units','pixels',...
                    'Position', [x(ch) inputPosY(6)-20 84 20],...
                    'FontSize', 10,...
                    'FontUnits', 'normalized',...
                    'String', getappdata(srcFig(ch),'maxOffTime'),...
                    'BackgroundColor', [1 1 1],...
                    'Callback',{@changeValue, srcFig(ch), 'maxOffTime'},...
                    'Visible', 'off');
                
                                uicontrol(...
                    'Tag', 'trackingButton',...
                    'Style', 'edit',...
                    'Units','pixels',...
                    'Position', [x(ch) inputPosY(7)-20 84 20],...
                    'FontSize', 10,...
                    'FontUnits', 'normalized',...
                    'String', getappdata(srcFig(ch),'intLawWeight'),...
                    'BackgroundColor', [1 1 1],...
                    'Callback',{@changeValue, srcFig(ch), 'intLawWeight'},...
                    'Visible', 'off');
                
                                uicontrol(...
                    'Tag', 'trackingButton',...
                    'Style', 'edit',...
                    'Units','pixels',...
                    'Position', [x(ch) inputPosY(8)-30 84 20],...
                    'FontSize', 10,...
                    'FontUnits', 'normalized',...
                    'String', getappdata(srcFig(ch),'diffLawWeight'),...
                    'BackgroundColor', [1 1 1],...
                    'Callback',{@changeValue, srcFig(ch), 'diffLawWeight'},...
                    'Visible', 'off');

            end
        end %if
        
        if nTrackCh > 0
            %%
            uicontrol(...
                'Tag', 'trackButton',...
                'Style', 'text',...
                'Units','pixels',...
                'Position', [22 inputPosY(2) 147 20],...
                'FontSize', 10,...
                'FontUnits', 'normalized',...
                'String', 'Framerange:',...
                'HorizontalAlignment', 'left',...
                'Visible', 'off',...
                'BackgroundColor', get(fig,'Color'));
            
            uicontrol(...
                'Tag', 'trackButton',...
                'Style', 'text',...
                'Units','pixels',...
                'Position', [22 inputPosY(3) 147 20],...
                'FontSize', 10,...
                'FontUnits', 'normalized',...
                'String', 'Colorcoding:',...
                'HorizontalAlignment', 'left',...
                'Visible', 'off',...
                'BackgroundColor', get(fig,'Color'));
            
            uicontrol(...
                'Tag', 'trackButton',...
                'Style', 'text',...
                'Units','pixels',...
                'Position', [22 inputPosY(4) 147 20],...
                'FontSize', 10,...
                'FontUnits', 'normalized',...
                'String', 'Track Thickness:',...
                'HorizontalAlignment', 'left',...
                'Visible', 'off',...
                'BackgroundColor', get(fig,'Color'));
            
            uicontrol(...
                'Tag', 'trackButton',...
                'Style', 'text',...
                'Units','pixels',...
                'Position', [22 inputPosY(5) 147 20],...
                'FontSize', 10,...
                'FontUnits', 'normalized',...
                'String', 'Track Length:',...
                'HorizontalAlignment', 'left',...
                'Visible', 'off',...
                'BackgroundColor', get(fig,'Color'));
            
            uicontrol(...
                'Tag', 'trackButton',...
                'Style', 'text',...
                'Units','pixels',...
                'Position', [22 inputPosY(7) 147 20],...
                'FontSize', 10,...
                'FontUnits', 'normalized',...
                'FontWeight', 'bold',...
                'String', 'Movie Settings',...
                'HorizontalAlignment', 'left',...
                'Visible', 'off',...
                'BackgroundColor', get(fig,'Color'));
            
            uicontrol(...
                'Tag', 'trackButton',...
                'Style', 'text',...
                'Units','pixels',...
                'Position', [22 inputPosY(8) 147 20],...
                'FontSize', 10,...
                'FontUnits', 'normalized',...
                'String', 'Windowsize:',...
                'HorizontalAlignment', 'left',...
                'Visible', 'off',...
                'BackgroundColor', get(fig,'Color'));
            
            uicontrol(...
                'Tag', 'trackButton',...
                'Style', 'text',...
                'Units','pixels',...
                'Position', [22 inputPosY(9) 147 20],...
                'FontSize', 10,...
                'FontUnits', 'normalized',...
                'String', 'accumultative track:',...
                'HorizontalAlignment', 'left',...
                'Visible', 'off',...
                'BackgroundColor', get(fig,'Color'));
            
            uicontrol(...
                'Tag', 'trackButton',...
                'Style', 'text',...
                'Units','pixels',...
                'Position', [22 inputPosY(10) 147 20],...
                'FontSize', 10,...
                'FontUnits', 'normalized',...
                'String', 'track always visible:',...
                'HorizontalAlignment', 'left',...
                'Visible', 'off',...
                'BackgroundColor', get(fig,'Color'));
            
            %%
            x = x+98*nImCh;
            for ch = 1:nTrackCh
                uicontrol(...
                    'Style', 'text',...
                    'Units','pixels',...
                    'Position', [x(ch)+10 inputPosY(1) 84 20],...
                    'FontSize', 10,...
                    'FontWeight', 'bold',...
                    'FontUnits', 'normalized',...
                    'String', ['Track ' num2str(ch) ':'],...
                    'HorizontalAlignment', 'left',...
                    'BackgroundColor', get(fig,'Color'));
                
                uicontrol(...
                    'Tag', 'trackButton',...
                    'Style', 'edit',...
                    'Units','pixels',...
                    'Position', [x(ch) inputPosY(2) 42 20],...
                    'FontSize', 10,...
                    'FontUnits', 'normalized',...
                    'String', getappdata(trackSrcFig(ch),'rStart'),...
                    'BackgroundColor', [1 1 1],...
                    'Callback',{@changeValue, trackSrcFig(ch), 'rStart'},...
                    'Visible', 'off');
                
                uicontrol(...
                    'Tag', 'trackButton',...
                    'Style', 'edit',...
                    'Units','pixels',...
                    'Position', [x(ch)+42 inputPosY(2) 42 20],...
                    'FontSize', 10,...
                    'FontUnits', 'normalized',...
                    'String', getappdata(trackSrcFig(ch),'rEnd'),...
                    'BackgroundColor', [1 1 1],...
                    'Callback',{@changeValue, trackSrcFig(ch), 'rEnd'},...
                    'Visible', 'off');
                
                uicontrol(...
                    'Tag', 'trackButton',...
                    'Style', 'popupmenu',...
                    'Units','pixels',...
                    'Position', [x(ch) inputPosY(3) 64 20],...
                    'FontSize', 7,...
                    'FontUnits', 'normalized',...
                    'String', {'ensemble', 'individual'},...
                    'Value', getappdata(trackSrcFig(ch),'trackColorMode'),...
                    'BackgroundColor', [1 1 1],...
                    'Visible', 'off',...
                    'Callback',{@changeTrackColorcode,trackSrcFig(ch)});
                
                color = getappdata(trackSrcFig(ch),'trackColor');
                uicontrol(...
                    'Tag', 'trackButton',...
                    'Style', 'pushbutton',...
                    'Units','pixels',...
                    'Position', [x(ch)+64 inputPosY(3) 20 20],...
                    'FontSize', 10,...
                    'FontUnits', 'normalized',...
                    'FontWeight', 'bold',...
                    'BackgroundColor', color{1},...
                    'String', '',...
                    'Callback',{@changeTrackColor, trackSrcFig(ch)},...
                    'Visible', 'off');
                
                uicontrol(...
                    'Tag', 'trackButton',...
                    'Style', 'edit',...
                    'Units','pixels',...
                    'Position', [x(ch) inputPosY(4) 84 20],...
                    'FontSize', 10,...
                    'FontUnits', 'normalized',...
                    'String', getappdata(trackSrcFig(ch),'trackWidth'),...
                    'BackgroundColor', [1 1 1],...
                    'Callback',{@changeTrackLinewidth, trackSrcFig(ch)},...
                    'Visible', 'off');
                
                uicontrol(...
                    'Tag', 'trackButton',...
                    'Style', 'checkbox',...
                    'Units','pixels',...
                    'Position', [x(ch) inputPosY(5) 84 20],...
                    'FontSize', 10,...
                    'FontUnits', 'normalized',...
                    'String', '',...
                    'HorizontalAlignment', 'left',...
                    'Value', getappdata(trackSrcFig(ch),'isTracksizeThresh'),...
                    'Visible', 'off',...
                    'Callback',{@changeValue, trackSrcFig(ch),'isTracksizeThresh'},...
                    'BackgroundColor', get(fig,'Color'));
                
                uicontrol(...
                    'Tag', 'trackButton',...
                    'Style', 'edit',...
                    'Units','pixels',...
                    'Position', [x(ch)+20 inputPosY(5) 32 20],...
                    'FontSize', 10,...
                    'FontUnits', 'normalized',...
                    'String', getappdata(trackSrcFig(ch),'minTracksize'),...
                    'BackgroundColor', [1 1 1],...
                    'Callback',{@changeTracksize,trackSrcFig(ch),'minTracksize'},...
                    'Visible', 'off');
                
                uicontrol(...
                    'Tag', 'trackButton',...
                    'Style', 'edit',...
                    'Units','pixels',...
                    'Position', [x(ch)+52 inputPosY(5) 32 20],...
                    'FontSize', 10,...
                    'FontUnits', 'normalized',...
                    'String', getappdata(trackSrcFig(ch),'maxTracksize'),...
                    'BackgroundColor', [1 1 1],...
                    'Callback',{@changeTracksize,trackSrcFig(ch),'maxTracksize'},...
                    'Visible', 'off');
                
                uicontrol(...
                    'Tag', 'trackButton',...
                    'Style', 'edit',...
                    'Units','pixels',...
                    'Position', [x(ch) inputPosY(8) 84 20],...
                    'FontSize', 10,...
                    'FontUnits', 'normalized',...
                    'String', getappdata(trackSrcFig(ch),'rW'),...
                    'BackgroundColor', [1 1 1],...
                    'Callback', {@changeValue, trackSrcFig(ch), 'rW'},...
                    'Visible', 'off');
                
                uicontrol(...
                    'Tag', 'trackButton',...
                    'Style', 'checkbox',...
                    'Units','pixels',...
                    'Position', [x(ch) inputPosY(9) 161 20],...
                    'FontSize', 10,...
                    'FontUnits', 'normalized',...
                    'String', '',...
                    'Value', getappdata(trackSrcFig(ch),'isCumsum'),...
                    'HorizontalAlignment', 'left',...
                    'Callback', {@changeValue, trackSrcFig(ch), 'isCumsum'},...
                    'Visible', 'off',...
                    'BackgroundColor', get(fig,'Color'));
                
                                uicontrol(...
                    'Tag', 'trackButton',...
                    'Style', 'checkbox',...
                    'Units','pixels',...
                    'Position', [x(ch) inputPosY(10) 161 20],...
                    'FontSize', 10,...
                    'FontUnits', 'normalized',...
                    'String', '',...
                    'Value', getappdata(trackSrcFig(ch),'trackVisibility'),...
                    'HorizontalAlignment', 'left',...
                    'Callback', {@changeValue, trackSrcFig(ch), 'trackVisibility'},...
                    'Visible', 'off',...
                    'BackgroundColor', get(fig,'Color'));

            end
        end %if
        
        %% switch tabs
        uicontrol(...
            'Style', 'text',...
            'Units','normalized',...
            'Position', [0 0.95 0.3 0.05],...
            'FontSize', 19,...
            'FontUnits', 'normalized',...
            'String', 'Sheet:',...
            'HorizontalAlignment', 'center',...
            'BackgroundColor', get(fig,'Color'));
        
        hToggle =...
            uicontrol(...
            'Style', 'popupmenu',...
            'Units','normalized',...
            'Position', [0.3 0.95 0.7 0.05],...
            'FontSize', 15,...
            'FontUnits', 'normalized',...
            'HorizontalAlignment','right',...
            'String', {...
            'Localization',...
            'Tracking',...
            'Render',...
            'Trajectories',...
            'Acquisition',...
            'Bars',...
            'Filters'},...
            'Value', 3,...
            'BackgroundColor', get(fig,'Color'),...
            'CreateFcn', @changeTab,...
            'Callback', @changeTab);
        
        sliderPos = 1;
        uicontrol(...
            'Style', 'slider',...
            'Units','normalized',...
            'Position', [0.942 0 0.05 0.9],...
            'SliderStep', [0.01 0.01],...
            'Value',sliderPos,...
            'Callback', @adjustInputs);
        
    case 'off'
        delete(findobj(allchild(0),'Color',get(fig,'Color'),...
            '-and', 'Name', 'Options'))
end %switch

    function changeTab(src, event)
        selection = get(src, {'String','Value'});
        switch char(selection{1}(selection{2}))
            case 'Localization'
                set(findobj(figOpt,'Tag','locButton'), 'Visible', 'on')
                set(findobj(figOpt,'Tag','renderButton'), 'Visible', 'off')
                set(findobj(figOpt,'Tag','barButton'), 'Visible', 'off')
                set(findobj(figOpt,'Tag','opticsButton'), 'Visible', 'off')
                set(findobj(figOpt,'Tag','threshButton'), 'Visible', 'off')
                set(findobj(figOpt,'Tag','trackButton'), 'Visible', 'off')
                set(findobj(figOpt,'Tag','trackingButton'), 'Visible', 'off')
            case 'Render'
                set(findobj(figOpt,'Tag','renderButton'), 'Visible', 'on')
                set(findobj(figOpt,'Tag','barButton'), 'Visible', 'off')
                set(findobj(figOpt,'Tag','opticsButton'), 'Visible', 'off')
                set(findobj(figOpt,'Tag','threshButton'), 'Visible', 'off')
                set(findobj(figOpt,'Tag','locButton'), 'Visible', 'off')
                set(findobj(figOpt,'Tag','trackButton'), 'Visible', 'off')
                                set(findobj(figOpt,'Tag','trackingButton'), 'Visible', 'off')
            case 'Bars'
                set(findobj(figOpt,'Tag','barButton'), 'Visible', 'on')
                set(findobj(figOpt,'Tag','opticsButton'), 'Visible', 'off')
                set(findobj(figOpt,'Tag','threshButton'), 'Visible', 'off')
                set(findobj(figOpt,'Tag','locButton'), 'Visible', 'off')
                set(findobj(figOpt,'Tag','renderButton'), 'Visible', 'off')
                set(findobj(figOpt,'Tag','trackButton'), 'Visible', 'off')
                                set(findobj(figOpt,'Tag','trackingButton'), 'Visible', 'off')
            case 'Acquisition'
                set(findobj(figOpt,'Tag','opticsButton'), 'Visible', 'on')
                set(findobj(figOpt,'Tag','threshButton'), 'Visible', 'off')
                set(findobj(figOpt,'Tag','locButton'), 'Visible', 'off')
                set(findobj(figOpt,'Tag','renderButton'), 'Visible', 'off')
                set(findobj(figOpt,'Tag','barButton'), 'Visible', 'off')
                set(findobj(figOpt,'Tag','trackButton'), 'Visible', 'off')
                set(findobj(figOpt,'Tag','trackingButton'), 'Visible', 'off')
            case 'Filters'
                set(findobj(figOpt,'Tag','threshButton'), 'Visible', 'on')
                set(findobj(figOpt,'Tag','locButton'), 'Visible', 'off')
                set(findobj(figOpt,'Tag','renderButton'), 'Visible', 'off')
                set(findobj(figOpt,'Tag','barButton'), 'Visible', 'off')
                set(findobj(figOpt,'Tag','opticsButton'), 'Visible', 'off')
                set(findobj(figOpt,'Tag','trackButton'), 'Visible', 'off')
                set(findobj(figOpt,'Tag','trackingButton'), 'Visible', 'off')
            case 'Trajectories'
                set(findobj(figOpt,'Tag','trackButton'), 'Visible', 'on')
                set(findobj(figOpt,'Tag','threshButton'), 'Visible', 'off')
                set(findobj(figOpt,'Tag','locButton'), 'Visible', 'off')
                set(findobj(figOpt,'Tag','renderButton'), 'Visible', 'off')
                set(findobj(figOpt,'Tag','barButton'), 'Visible', 'off')
                set(findobj(figOpt,'Tag','opticsButton'), 'Visible', 'off')
                set(findobj(figOpt,'Tag','trackingButton'), 'Visible', 'off')
            case 'Tracking'
                set(findobj(figOpt,'Tag','trackingButton'), 'Visible', 'on')
                set(findobj(figOpt,'Tag','trackButton'), 'Visible', 'off')
                set(findobj(figOpt,'Tag','threshButton'), 'Visible', 'off')
                set(findobj(figOpt,'Tag','locButton'), 'Visible', 'off')
                set(findobj(figOpt,'Tag','renderButton'), 'Visible', 'off')
                set(findobj(figOpt,'Tag','barButton'), 'Visible', 'off')
                set(findobj(figOpt,'Tag','opticsButton'), 'Visible', 'off')
        end %switch
    end

    function changeValue(src, event, channel, fieldname)
        switch get(src, 'Style')
            case 'edit'
                for h = channel
                    setappdata(h,fieldname,str2double(get(src,'String')))
                end %for
            case 'checkbox'
                for h = channel
                    setappdata(h,fieldname,get(src,'Value'))
                end %for
            case 'popupmenu'
                for h = channel
                    setappdata(h,fieldname,get(src,'Value'))
                end %for
        end %switch
    end
    function calcPSF(src, event, channel, fieldname)
        setappdata(channel,fieldname,str2double(get(src,'String')));
        
        psfStd = getappdata(channel,'psfScale')*0.55*...
            getappdata(channel,'emWvlnth')/1000/...
            getappdata(channel,'NA')/1.17/2/...
            getappdata(channel,'pxSize');
        
        set(findobj(figOpt,'Tag','opticsButton', '-and', 'Enable', 'off'),...
            'String', num2str(psfStd,'%.2f'));
        setappdata(channel, 'psfStd', psfStd)
    end

    function changeTrackLinewidth(src, event, fig)
        setappdata(fig,'trackWidth', str2double(get(src,'String')));
        set(findobj(fig,'Type','Line'),'LineWidth', getappdata(fig,'trackWidth'))
    end
    function changeTrackColorcode(src,event,fig)
        switch get(src,'value')
            case 1
                setappdata(fig,'trackColorMode',1)
                color = getappdata(fig,'trackColor');
                set(findobj(fig,'Type','Line'),'Color',...
                    color{1});
            case 2
                setappdata(fig,'trackColorMode',2)
                color = getappdata(fig,'trackColor');
                set(findobj(fig,'Type','Line'),{'Color'},...
                    mat2cell(color{2},...
                    ones(getappdata(fig,'nTracks'),1),3));
        end %switch
    end
    function changeTrackColor(src, event, fig)
        if getappdata(fig,'trackColorMode') == 1
            color = getappdata(fig,'trackColor');
            colorNew = colorui(color{1}, 'Track Color');
            if numel(colorNew) > 1
                color{1} = colorNew;
                setappdata(fig,'trackColor',color);
                set(src, 'BackgroundColor', colorNew);
                set(findobj(fig,'Type','Line'),'Color', colorNew)
            end %if
        end %if
    end
    function changeTracksize(src,event,fig,field)
        tracks = getappdata(fig,'tracks');
        tracksize = cellfun('size',tracks,1);
        
        if strcmp(field,'minTracksize')
            minTracksize = str2double(get(src,'String'));
            setappdata(fig,field,minTracksize)
            maxTracksize = getappdata(fig,'maxTracksize');
        else
            minTracksize = getappdata(fig,'minTracksize');
            maxTracksize = str2double(get(src,'String'));
            setappdata(fig,field,maxTracksize)
        end %if
        
        if isinf(maxTracksize)
            hasSize = tracksize >= minTracksize;
        else
            hasSize = tracksize >= minTracksize &...
                tracksize <= maxTracksize;
        end %if
        hTracks = getappdata(fig,'hTracks');
        set(hTracks,'Visible','off')
        set(hTracks(hasSize),'Visible','on')
        
    end

    function saveSet(src, event)
        [optName,optPath,isOK] = uiputfile(...
            '.mat' ,'Save Profile to', getappdata(0,'searchPath'));
        if isOK
            setappdata(0,'searchPath', optPath)
            hEdit = get(findobj(figOpt,'Style', 'edit'), 'String');
            hCheck = get(findobj(figOpt,'Style', 'checkbox'), 'Value');
            hPopup = get(findobj(figOpt,'Style', 'popupmenu'), 'Value');
            save ([optPath optName], 'hEdit', 'hCheck', 'hPopup')
        else
            return
        end %if
    end
    function loadSet(src, event)
        [optName, optPath, isOK] = uigetfile(...
            '*.mat', 'Select Profile', getappdata(0,'searchPath'));
        if isOK
            setappdata(0,'searchPath', optPath)
            hEdit = []; hCheck = []; hPopup = [];
            load([optPath optName])
            set(findobj(figOpt,'Style', 'edit'), {'String'},hEdit)
            set(findobj(figOpt,'Style', 'checkbox'), {'Value'},hCheck)
            set(findobj(figOpt,'Style', 'popupmenu'), {'Value'}, hPopup)
        else
            return
        end %if
    end

    function adjustInputs(src,event)
        if get(src,'Value') < sliderPos
            slideVal = [0 5 0 0];
        else
            slideVal = [0 -6 0 0];
        end %if
        sliderPos = get(src,'Value');
        hList = findobj(figOpt,...
            'Style','Edit',...
            '-or','Style','Text',...
            '-or','Style','popupmenu',...
            '-or','Style','checkbox');
        oldPos = get(hList,'Position');
        newPos = cellfun(@(x) x+slideVal, oldPos, 'Un', 0);
        set(hList,{'Position'},newPos)
    end
    function setSpatialCorrPath(src,event,fig)
        if get(src,'Value')
            [tMatName, tMatPath, isOK] = uigetfile(...
                '*.mat', 'Select spatial Transformationmatrix',...
                getappdata(0,'searchPath'));
            if isOK
                tMat = [];
                load([tMatPath tMatName])
                setappdata(fig,'spatialCorrection',1)
                setappdata(fig,'tMat',tMat);
            end %if
        else
            setappdata(fig,'spatialCorrection',0)
            rmappdata(fig,'tMat');
        end %if
    end
end
function showCredits(src, event)
figure(...
    'Units','normalized',...
    'Position', [0.2 0.2 0.3 0.5],...
    'Color', get(0,'defaultUicontrolBackgroundColor'),...
    'Name', 'Credits',...
    'NumberTitle', 'off',...
    'MenuBar', 'none',...
    'ToolBar', 'none',...
    'Resize', 'off');

text(0.5,0.8,...
    {'{\fontsize{12} Particle Localization:}',...
    '\copyright A. Serge, N. Bertaux,', 'H. Rigneault & D. Marguet',...
    '\bf Dynamic multiple-target tracing', 'to probe spatiotemporal',...
    'cartography of cell membranes', '\rm Nature Methods, Aug. 08'},...
    'Units','normalized', 'HorizontalAlignment', 'center',...
    'FontUnits', 'normalized');

text(0.5,0.5,...
    {'{\fontsize{12} Dynamic Convolution:}',...
    'M. Parent, T. Gould,', 'S.T. Hess'},...
    'Units','normalized', 'HorizontalAlignment', 'center',...
    'FontUnits', 'normalized');

text(0.5,0.35,...
    {'{\fontsize{12} kd-Tree & k-NN Search:}',...
    'A. Tagliasacchi'},...
    'Units','normalized', 'HorizontalAlignment', 'center',...
    'FontUnits', 'normalized');

text(0.5,0.1, {'{\fontsize{12} written by C.P.Richter}',...
    'Division of Biophysics / Group Piehler', 'University of Osnabrueck'},...
    'Units','normalized', 'HorizontalAlignment', 'center',...
    'FontUnits', 'normalized');

axis off
end
function showChangeLog(src, event)
fig =...
    figure(...
    'Units','normalized',...
    'Position', [0.2 0.2 0.5 0.5],...
    'Color', get(0,'defaultUicontrolBackgroundColor'),...
    'Name', 'Changelog',...
    'NumberTitle', 'off',...
    'MenuBar', 'none',...
    'ToolBar', 'none',...
    'Resize', 'off');
hList =...
    uicontrol(...
    'Style', 'listbox',...
    'Parent', fig,...
    'Units','normalized',...
    'Position', [0.1 0.1 0.8 0.8],...
    'FontSize', 10,...
    'FontUnits', 'normalized',...
    'FontWeight', 'bold',...
    'BackgroundColor', [1 1 1]);

set(hList, 'String',...
    {'1.101b',...
    '-batch processing of stacks',...
    '-2D and 3D scatterplot',...
    '-fixed calculation of loc. Prec.',...
    '',...
    '1.012b',...
    '-improved trajectory integration',...
    '',...
    '1.012a',...
    '-support for Hess FPALM restored',...
    '-added spatial correction after localization',...
    '-added compatibility mode for older SLIMfast builds',...
    '-counts2photon conversion factor fixed',...
    '-bugfix roi+expansion factor',...
    '',...
    '1.011c',...
    '-adjustable multicore mode',...
    '-z-Projection (max. & mean Intensity)',...
    '',...
    '1.011b',...
    '-localization parallelized',...
    '',...
    '1.011a',...
    '-improved colorID (gradually shading childs)',...
    '-lenghtstring added to scalebar',...
    '',...
    '1.010g',...
    '-density threshold by data clustering',...
    '',...
    '1.010f',...
    '-dualView mode enabled (movie)',...
    '-tripleView mode enabled (movie)',...
    '-colormaps for polyview improved',...
    '-scalebar moved to north-east',...
    '',...
    '1.010e',...
    '-sync ROI between channels',...
    '-tripleView mode enabled (image)',...
    '',...
    '1.010d',...
    '-load/save options profile (contextmenu on window)',...
    '-multiple fractions to intensity fit',...
    '(allows constraint mean intensities)',...
    '-options window on/off togglebutton',...
    '-changelog added',...
    '',...
    '1.010c',...
    '-colorcode for associated windows',...
    '-buttons to manipulate roi (contextmenu on roi)',...
    '-accumulative movie option',...
    '-fixed convolutionkernel effected by Int.Weight and SizeFactor',...
    '-imagestack locking into free channel (fixed)',...
    '-dualView mode enabled (image)',...
    '',...
    '1.010b',...
    '-next/previous frame on superstack (fixed)',...
    '-analysis histograms relate to roi and framerange',...
    '-Signal to noise ratio thresholds for rendering',...
    '-abort localization at any time (Strg-Alt-S)',...
    '-ascii-export of current used options (Opt2Txt-Pushbutton)',...
    '-actual searchpath is set to last used directory',...
    '-check on loc.data name and possibility to overwrite',...
    '-save button if imagestack loaded (fixed)',...
    '-# rendered particles / total # particles added to windowtitles',...
    '(analysis histograms & rendered images)'})
end

function [imFig trackFig] = getSelectedFigHandles
varList = {...
    'menuRedChannel',...
    'menuGreenChannel',...
    'menuBlueChannel',...
    'menuGrayChannel',...
    'menuTrackChannel'};

rootFig = findobj(0,'Tag','root');

imFig = nan(4,1);
for ch = 1:4
    hList = allchild(findobj(rootFig,'Tag',varList{ch}));
    isChecked = strcmp(get(hList,'Checked'),'on');
    if any(isChecked)
        imFig(ch) = get(hList(isChecked),'UserData');
    end %if
end %for

hList = allchild(findobj(rootFig,'Tag',varList{5}));
isChecked = strcmp(get(hList,'Checked'),'on');
if any(isChecked)
    trackFig = get(hList(isChecked),'UserData');
    if iscell(trackFig)
        trackFig = cell2mat(trackFig);
    end %if
else
    trackFig = [];
end %if
end
function transferVarList(targetFig,srcFig,mode)
switch mode
    case 'render-mono'
        varList = {...
            'isOwn',...
            'isLoaded',...
            'isSuperstack',...
            'isTrack',...
            'frame',...
            'viewMode',...
            'locStart',...
            'locEnd',...
            'errorRate',...
            'w2d',...
            'dfltnLoops',...
            'minInt',...
            'locParallel',...
            'nCores',...
            'spatialCorrection',...
            'isRadiusTol',...
            'radiusTol',...
            'posTol',...
            'maxOptimIter',...
            'termTol',...
            'isScalebar',...
            'micronBarLength',...
            'isColormap',...
            'colormapWidth',...
            'isTimestamp',...
            'timestampSize',...
            'timestampInkrement',...
            'clusterMode',...
            'exfOld',...
            'exfNew',...
            'rW',...
            'rStep',...
            'rStart',...
            'rEnd',...
            'rLive',...
            'fps',...
            'movCompression',...
            'convMode',...
            'intWeight',...
            'sizeFac',...
            'isCumsum',...
            'isThreshLocPrec',...
            'minLoc',...
            'maxLoc',...
            'isThreshSNR',...
            'minSNR',...
            'maxSNR',...
            'isThreshDensity',...
            'pxSize',...
            'cntsPerPhoton',...
            'emWvlnth',...
            'NA',...
            'psfScale',...
            'psfStd',...
            'imageName',...
            'pathname',...
            'filename',...
            'width',...
            'height',...
            'roiX0',...
            'roiY0',...
            'roi',...
            'hROI',...
            'intensityRange',...
            'ctrsN'};
        for var = 1:numel(varList)
            setappdata(targetFig,varList{var},...
                getappdata(srcFig,varList{var}))
        end %for
        
    case 'merge'
        varList = {...
            'pxSize',...
            'isScalebar',...
            'micronBarLength',...
            'isColormap',...
            'colormapWidth',...
            'isTimestamp',...
            'timestampSize',...
            'timestampInkrement',...
            'exfNew',...
            'rStep',...
            'fps',...
            'movCompression'};
        for var = 1:numel(varList)
            val = [];
            for ch = 1:numel(srcFig)
                val(ch) =...
                    getappdata(srcFig(ch),varList{var});
            end %for
            if isequal(val,circshift(val,[0 1]))
                setappdata(targetFig,varList{var},val(1))
            else
                answer = inputdlg(...
                    {sprintf('%s not equal between Channels',varList{var})},...
                    'set new Value');
                setappdata(targetFig,varList{var},str2double(answer{1}))
            end %if
        end %for
end %switch
end
function data = preprocessData(fig,returnValue,roi)
varNames = {'ctrsX', 'ctrsY', 'signal', 'noise', 'offset', 'radius', 'frame',...
    'photons', 'precision', 'snr', 'sbr', 'cluster'};

%define data to load
loadValue = returnValue(1:7);
if returnValue(3); loadValue(6) = true; end
if returnValue(8); loadValue([3 6]) = true; end
if returnValue(9); loadValue([3 4 6]) = true; end
if returnValue(10); loadValue([3 4 6]) = true; end
if returnValue(11); loadValue([3 5]) = true; end
if returnValue(12) || getappdata(fig,'isThreshDensity');...
        loadValue([1 2 6 7]) = true; end
if getappdata(fig,'isThreshSNR') || getappdata(fig,'isThreshLocPrec');...
        loadValue([3 4 6]) = true; end
if ~isempty(getappdata(fig,'hROI')); loadValue([1 2]) = true; end

%load data from disk
for value = find(loadValue(1,:))
    if loadValue(1,value)
        fid = fopen([getappdata(fig,'pathname') getappdata(fig,'filename') '.' varNames{value}], 'r');
        if isinf(getappdata(fig,'elements')) %load complete list
            data.(varNames{value}) = fread(fid,inf,'real*8');
        else
            fseek(fid, getappdata(fig,'startPnt')*8, 'bof');
            data.(varNames{value}) = fread(fid,getappdata(fig,'elements'),'real*8');
        end %if
    end %if
    fclose(fid);
end %for

%remove points outside of ROI
if loadValue(1) && loadValue(2)
    good =...
        data.(varNames{1}) > roi(1) &...
        data.(varNames{1}) < roi(1)+roi(3) &...
        data.(varNames{2}) > roi(2) &...
        data.(varNames{2}) < roi(2)+roi(4);
    
    for value = find(loadValue)
        data.(varNames{value}) = data.(varNames{value})(good);
    end %for
end %if

if loadValue(3)
    %volume [photons]
    data.photons = data.(varNames{3})*2*pi.*data.(varNames{6}).^2/...
        getappdata(fig,'cntsPerPhoton'); %[photons]
    
    %calculate loc. prec.
    if returnValue(9) || getappdata(fig,'isThreshLocPrec')
        data.precision = calcLocPrecision(...
            data.radius, getappdata(fig,'pxSize'),...
            data.photons, data.(varNames{4})/getappdata(fig,'cntsPerPhoton')); %[?m]
    end %if
    
    %calculate snr
    if returnValue(10) || getappdata(fig,'isThreshSNR')
        data.snr = data.signal./data.noise;
    end %if
    
    %calculate sbr
    if returnValue(11)
        data.sbr = data.signal./data.offset;
    end %if
    
    %apply loc. prec. or snr threshold if selected
    if getappdata(fig,'isThreshLocPrec') || getappdata(fig,'isThreshSNR')
        if getappdata(fig,'isThreshLocPrec') && getappdata(fig,'isThreshSNR')
            good = data.precision > getappdata(fig,'minLoc')/1000 &...
                data.precision < getappdata(fig,'maxLoc')/1000 &...
                data.snr > getappdata(fig,'minSNR') &...
                data.snr < getappdata(fig,'maxSNR');
        elseif getappdata(fig,'isThreshLocPrec') && ~getappdata(fig,'isThreshSNR')
            good = data.precision > getappdata(fig,'minLoc')/1000 &...
                data.precision < getappdata(fig,'maxLoc')/1000;
        elseif ~getappdata(fig,'isThreshLocPrec') && getappdata(fig,'isThreshSNR')
            good = data.snr > getappdata(fig,'minSNR') &...
                data.snr < getappdata(fig,'maxSNR');
        end %if
        for value = find([loadValue 0 0 0 0 0] | returnValue)
            if isfield(data,(varNames{value}))
                data.(varNames{value}) = data.(varNames{value})(good);
            end %if
        end
    end %if
end %if

%apply density threshold if selected
if getappdata(fig,'isThreshDensity') || returnValue(12)
    if ~all([isappdata(fig,'clusterScore'),...
            isappdata(fig,'clusterRadius'),...
            isappdata(fig,'clusterWeights')])
        [data,tree,clusterScore,...
            clusterRadius,clusterWeights] =...
            densitybasedClustering(data);
        kdtree_delete(tree)
        
        setappdata(fig,'clusterScore',clusterScore)
        setappdata(fig,'clusterRadius',clusterRadius)
        setappdata(fig,'clusterWeights',clusterWeights)
        setappdata(fig,'cluster',data.cluster)
        
        for value = find([loadValue 0 0 0 0 0] | returnValue)
            if getappdata(fig,'clusterMode') == 1
                data.(varNames{value}) = data.(varNames{value})(data.cluster > 0);
            else
                data.(varNames{value}) = data.(varNames{value})(data.cluster == 0);
            end %if
        end %for
    else
        cluster = getappdata(fig,'cluster');
        if getappdata(fig,'startPnt') == 0
            startPnt = 1;
        else
            startPnt = getappdata(fig,'startPnt');
        end %if
        if isinf(getappdata(fig,'elements'))
            good = startPnt:numel(cluster);
        else
            good = startPnt:startPnt+getappdata(fig,'elements')-1;
        end %if
        for value = find([loadValue 0 0 0 0 0] | returnValue)
            if getappdata(fig,'clusterMode') == 1
                data.(varNames{value}) = data.(varNames{value})...
                    (cluster(good) > 0);
            else
                data.(varNames{value}) = data.(varNames{value})...
                    (cluster(good) == 0);
            end %if
        end %for
    end %if
end %if

%remove unnecessary variables
for value = find(~returnValue);
    if isfield(data,varNames{value})
        data = rmfield(data,varNames{value});
    end %if
end %for

    function precision =...
            calcLocPrecision(psfStd, pxSize, photons, noise)
        %calculates the localization uncertainty based on
        %   psfStd, pxSize, photons, noise. (Thompson and Webb)
        
        psfStd = psfStd*pxSize; % px -> ?m
        precision = sqrt((psfStd.^2+pxSize^2/12)./photons+...
            8*pi.*psfStd.^4.*noise.^2/pxSize^2./photons.^2); %[?m]
    end
end
function exportSettings(src, event, visMode)
fig = gcbf;

[filename,pathname,isOK] =...
    uiputfile('.txt' ,'Save to', getappdata(0,'searchPath'));
if isOK
    setappdata(0,'searchPath',pathname)
    fid = fopen([pathname filename], 'wt');
    
    fprintf(fid, 'Filename: %s \n',...
        [getappdata(fig,'pathname') getappdata(fig,'filename') '.mat']);
    if getappdata(fig,'isSuperstack')
        for idx = 1:numel(getappdata(fig,'imageName'))
            imageName = getappdata(fig,'imageName');
            fprintf(fid, 'Imagename: %s \n', imageName{idx});
        end %for
    else
        fprintf(fid, 'Imagename: %s \n', getappdata(fig,'imageName'));
    end
    fprintf(fid, 'Created: %s \n', datestr(clock));
    
    fprintf(fid, '\n Optics Options: \n');
    fprintf(fid,'Pixelsize [?m] = %g \n', getappdata(fig,'pxSize'));
    fprintf(fid,'Numerical Aperture = %g \n', getappdata(fig,'NA'));
    fprintf(fid,'Emission Wavelength [nm] = %g \n', getappdata(fig,'emWvlnth'));
    fprintf(fid,'PSF Scaling Factor = %g \n', getappdata(fig,'psfScale'));
    fprintf(fid,'PSF [px] = %g \n', getappdata(fig,'psfStd'));
    fprintf(fid,'Counts/Photon = %g \n', getappdata(fig,'cntsPerPhoton'));
    
    fprintf(fid, '\n Localization Options: \n');
    fprintf(fid,'Framerange = %g to %g \n', getappdata(fig,'locStart'), getappdata(fig,'locEnd'));
    fprintf(fid,'ErrorRate [10^] = %g \n', getappdata(fig,'errorRate'));
    fprintf(fid,'Detectionbox [px] = %g \n', getappdata(fig,'w2d'));
    fprintf(fid,'# of Deflationloops = %g \n', getappdata(fig,'dfltnLoops'));
    fprintf(fid,'Intensity Threshold [Photons] = %g \n', getappdata(fig,'minInt'));
    
    fprintf(fid, '\n Rendering Options: \n');
    fprintf(fid,'Framerange = %g to %g \n', getappdata(fig,'rStart'), getappdata(fig,'rEnd'));
    fprintf(fid,'Expansion Factor = %g \n', getappdata(fig,'exfNew'));
    switch getappdata(fig,'convMode')
        case 2
            fprintf(fid,'Rendering Method = dynamic convolution \n');
        case 1
            fprintf(fid,'Rendering Method = fixed convolution \n');
    end %if
    fprintf(fid,'Intensity Weighting Factor = %g \n', getappdata(fig,'intWeight'));
    fprintf(fid,'Size Factor (times Loc. Prec.) = %g \n', getappdata(fig,'sizeFac'));
    
    switch visMode
        case 'Image'
            fprintf(fid,'Visualization Method = Image \n');
        case 'Movie'
            fprintf(fid,'Visualization Method = Movie \n');
            fprintf(fid,'Windowsize = %g \n', getappdata(fig,'rW'));
            fprintf(fid,'Stepsize = %g \n', getappdata(fig,'rStep'));
            fprintf(fid,'Frames/Second = %g \n', getappdata(fig,'fps'));
            switch getappdata(fig,'movCompression')
                case 1
                    fprintf(fid,'Compression Algorithm = RLE \n');
                case 2
                    fprintf(fid,'Compression Algorithm = MSVL \n');
                case 3
                    fprintf(fid,'Compression Algorithm = no Compression \n');
            end %switch
    end %switch
    
    fprintf(fid, '\n Filter Options: \n');
    fprintf(fid,'Localization Precision = %g \n',...
        getappdata(fig,'isThreshLocPrec'))
    fprintf(fid,'Filter Range = %g to %g \n',...
        getappdata(fig,'minLoc'), getappdata(fig,'maxLoc'));
    
    fprintf(fid,'Signal to Noise Ratio = %g \n',...
        getappdata(fig,'isThreshSNR'))
    fprintf(fid,'Filter Range = %g to %g \n',...
        getappdata(fig,'minSNR'), getappdata(fig,'maxSNR'));
    
    fclose(fid);
end
end

function [data,tree,score,radius,sigma] = densitybasedClustering(data)
fig =...
    figure(...
    'Units','normalized',...
    'Position', [0.1 0.2 0.8 0.6],...
    'NumberTitle', 'off',...
    'MenuBar', 'none',...
    'ToolBar', 'figure',...
    'Resize', 'on',...
    'DockControls', 'off',...
    'Name', 'Densitybased Clustering',...
    'Renderer','zbuffer',...
    'Color', get(0,'defaultUicontrolBackgroundColor'));

%customize toolbar
hToolBar = findall(fig,'Type','uitoolbar');
hToggleList = findall(hToolBar);
delete(hToggleList([2 3 4 5 6 7 8 10 13 14 15 16 17 18]))

ax(1) =...
    axes(...
    'Parent', fig,...
    'Units','normalized',...
    'OuterPosition', [0 0 0.7 1],...
    'Box','on');
ax(2) =...
    axes(...
    'Parent', fig,...
    'Units','normalized',...
    'Position', [0.69 0.84 0.3 0.08]);

ax(3) =...
    axes(...
    'Parent', fig,...
    'Units','normalized',...
    'Position', [0.69 0.7 0.3 0.08]);

ax(4) =...
    axes(...
    'Parent', fig,...
    'Units','normalized',...
    'Position', [0.69 0.56 0.3 0.08]);

ax(5) =...
    axes(...
    'Parent', fig,...
    'Units','normalized',...
    'Position', [0.69 0.42 0.3 0.08]);


% ax(4) =...
%     axes(...
%     'Parent', fig,...
%     'Units','normalized',...
%     'Position', [0.7 0.41 0.29 0.15],...
%     'XTickLabel','',...
%     'YTickLabel','');


uicontrol(...
    'Style', 'text',...
    'Units','normalized',...
    'Position', [0.7 0.26 0.1 0.05],...
    'FontSize', 13,...
    'FontUnits', 'normalized',...
    'String', 'Scale(x,y,z):',...
    'HorizontalAlignment', 'left');
uicontrol(...
    'Style', 'edit',...
    'Tag', 'DBSCAN scalex',...
    'Units','normalized',...
    'Position', [0.8 0.26 0.05 0.05],...
    'FontSize', 15,...
    'FontUnits', 'normalized',...
    'String', '1',...
    'BackgroundColor', [1 1 1]);
uicontrol(...
    'Style', 'edit',...
    'Tag', 'DBSCAN scaley',...
    'Units','normalized',...
    'Position', [0.85 0.26 0.05 0.05],...
    'FontSize', 15,...
    'FontUnits', 'normalized',...
    'String', '1',...
    'BackgroundColor', [1 1 1]);
uicontrol(...
    'Style', 'edit',...
    'Tag', 'DBSCAN scalez',...
    'Units','normalized',...
    'Position', [0.9 0.26 0.05 0.05],...
    'FontSize', 15,...
    'FontUnits', 'normalized',...
    'String', '0.01',...
    'BackgroundColor', [1 1 1]);
uicontrol(...
    'Style', 'togglebutton',...
    'Units','normalized',...
    'Position', [0.95 0.26 0.05 0.05],...
    'FontSize', 15,...
    'FontUnits', 'normalized',...
    'String', 'lock',...
    'Callback', @lockScale);


uicontrol(...
    'Style', 'checkbox',...
    'Tag', 'DBSCAN isWeighted',...
    'Units','normalized',...
    'Position', [0.7 0.21 0.3 0.05],...
    'FontSize', 15,...
    'FontUnits', 'normalized',...
    'Value', 1,...
    'String', ' Set 3D-Gaussian Weights:',...
    'Callback', @activateWeights);
uicontrol(...
    'Style', 'text',...
    'Units','normalized',...
    'Position', [0.7 0.16 0.15 0.05],...
    'FontSize', 15,...
    'FontUnits', 'normalized',...
    'String', 'Sigma(x,y,z):',...
    'HorizontalAlignment', 'left');
uicontrol(...
    'Style', 'edit',...
    'Tag', 'DBSCAN sigx',...
    'Units','normalized',...
    'Position', [0.85 0.16 0.05 0.05],...
    'FontSize', 15,...
    'FontUnits', 'normalized',...
    'String', '1',...
    'BackgroundColor', [1 1 1]);
uicontrol(...
    'Style', 'edit',...
    'Tag', 'DBSCAN sigy',...
    'Units','normalized',...
    'Position', [0.9 0.16 0.05 0.05],...
    'FontSize', 15,...
    'FontUnits', 'normalized',...
    'String', '1',...
    'BackgroundColor', [1 1 1]);
uicontrol(...
    'Style', 'edit',...
    'Tag', 'DBSCAN sigz',...
    'Units','normalized',...
    'Position', [0.95 0.16 0.05 0.05],...
    'FontSize', 15,...
    'FontUnits', 'normalized',...
    'String', '1',...
    'BackgroundColor', [1 1 1]);


uicontrol(...
    'Style', 'text',...
    'Units','normalized',...
    'Position', [0.7 0.11 0.15 0.05],...
    'FontSize', 15,...
    'FontUnits', 'normalized',...
    'String', 'min Score:',...
    'HorizontalAlignment', 'left');
uicontrol(...
    'Style', 'edit',...
    'Tag', 'DBSCAN score',...
    'Units','normalized',...
    'Position', [0.85 0.11 0.08 0.05],...
    'FontSize', 15,...
    'FontUnits', 'normalized',...
    'String', '1',...
    'BackgroundColor', [1 1 1]);
uicontrol(...
    'Style', 'pushbutton',...
    'Units','normalized',...
    'Position', [0.93 0.11 0.07 0.05],...
    'FontSize', 15,...
    'FontUnits', 'normalized',...
    'String', 'critical',...
    'Callback', @evalCriticalScore);


uicontrol(...
    'Style', 'text',...
    'Units','normalized',...
    'Position', [0.7 0.06 0.15 0.05],...
    'FontSize', 15,...
    'FontUnits', 'normalized',...
    'String', 'Search Radius:',...
    'HorizontalAlignment', 'left');
uicontrol(...
    'Style', 'edit',...
    'Tag', 'DBSCAN radius',...
    'Units','normalized',...
    'Position', [0.85 0.06 0.08 0.05],...
    'FontSize', 15,...
    'FontUnits', 'normalized',...
    'String', '1',...
    'BackgroundColor', [1 1 1],...
    'Enable', 'off');
uicontrol(...
    'Style', 'popupmenu',...
    'Tag', 'DBSCAN units',...
    'Units','normalized',...
    'Position', [0.93 0.06 0.07 0.05],...
    'FontSize', 15,...
    'FontUnits', 'normalized',...
    'String', {'px', 'nm'},...
    'Value', 1,...
    'BackgroundColor', [1 1 1],...
    'Enable', 'off');

uicontrol(...
    'Style', 'pushbutton',...
    'Units','normalized',...
    'Position', [0.8 0 0.1 0.06],...
    'FontSize', 15,...
    'FontUnits', 'normalized',...
    'String', 'evaluate',...
    'Callback', @evalDensity);
% uicontrol(...
%     'Style', 'pushbutton',...
%     'Units','normalized',...
%     'Position', [0.8 0 0.1 0.06],...
%     'FontSize', 15,...
%     'FontUnits', 'normalized',...
%     'String', 'preview',...
%     'Callback', @showClusterPreview);
uicontrol(...
    'Style', 'pushbutton',...
    'Units','normalized',...
    'Position', [0.9 0 0.1 0.06],...
    'FontSize', 15,...
    'FontUnits', 'normalized',...
    'String', 'accept',...
    'Callback', @accept);

pnts = numel(data.ctrsX);
rescaled = struct('ctrsX',[],'ctrsY',[],'frame',[]);
drawnow
uiwait(fig)

    function activateWeights(src,event)
        switch get(src,'Value')
            case 1
                set(findobj(fig,'Tag','DBSCAN sigx',...
                    '-or','Tag','DBSCAN sigy','-or','Tag','DBSCAN sigz'),...
                    'Enable','on')
                set(findobj(fig,'Tag','DBSCAN radius',...
                    '-or','Tag','DBSCAN units'),'Enable','off')
            case 0
                set(findobj(fig,'Tag','DBSCAN sigx',...
                    '-or','Tag','DBSCAN sigy','-or','Tag','DBSCAN sigz'),...
                    'Enable','off')
                set(findobj(fig,'Tag','DBSCAN radius',...
                    '-or','Tag','DBSCAN units'),'Enable','on')
        end %switch
    end
    function lockScale(src,event)
        hScaleX = findobj(fig,'Tag','DBSCAN scalex');
        hScaleY = findobj(fig,'Tag','DBSCAN scaley');
        hScaleZ = findobj(fig,'Tag','DBSCAN scalez');
        
        if get(src,'Value')
            cla(ax(1),'reset'); set(ax(1),'UserData',[],'Box','on')
            hMsg =...
                text(0.5,0.5,...
                {'Please wait...',...
                'this may take approximatly',...
                [num2str(2e-10*pnts^2.14,'%.0f') ' seconds to finish'],...
                '(building kd-tree)'},...
                'Parent', ax(1),...
                'Units', 'normalized',...
                'FontSize', 25,...
                'FontUnits', 'normalized',...
                'HorizontalAlignment', 'center');
            drawnow
            
            %rescale data dimensions
            rescaled.ctrsX = str2double(get(hScaleX,'String'))*data.ctrsX;
            rescaled.ctrsY = str2double(get(hScaleY,'String'))*data.ctrsY;
            rescaled.frame = str2double(get(hScaleZ,'String'))*data.frame;
            
            set([hScaleX hScaleY hScaleZ],'Enable','off')
            
            if isappdata(fig,'tree')
                kdtree_delete(tree) %free memory from old tree
                rmappdata(fig,'tree')
            end %if
            tree = kdtree_build([rescaled.ctrsX rescaled.ctrsY rescaled.frame]);
            setappdata(fig,'tree',tree)
            
            if get(findobj(fig,'Tag','DBSCAN isWeighted'),'Value')
                sigma = [str2double(get(findobj(fig,'Tag','DBSCAN sigx'),'String')),...
                    str2double(get(findobj(fig,'Tag','DBSCAN sigy'),'String')),...
                    str2double(get(findobj(fig,'Tag','DBSCAN sigz'),'String'))];
                radius = 3*max(sigma);
            else
                sigma = [];
                radius = str2double(get(findobj(fig,'Tag','DBSCAN radius'),'String'));
            end %if
            
            delete(hMsg)
        else
            set([hScaleX hScaleY hScaleZ],'Enable','on')
        end %if
    end
    function evalDensity(src,event)
        if get(findobj(fig,'Tag','DBSCAN isWeighted'),'Value')
            sigma = [str2double(get(findobj(fig,'Tag','DBSCAN sigx'),'String')),...
                str2double(get(findobj(fig,'Tag','DBSCAN sigy'),'String')),...
                str2double(get(findobj(fig,'Tag','DBSCAN sigz'),'String'))];
            radius = 3*max(sigma);
        else
            sigma = [];
            radius = str2double(get(findobj(fig,'Tag','DBSCAN radius'),'String'));
        end %if
        score = str2double(get(findobj(fig,'Tag','DBSCAN score'),'String'));
        
        %perform cluster analysis
        tree = getappdata(fig,'tree');
        [data.cluster data.clusterClass data.densityScore] =...
            dbscan(tree,rescaled.ctrsX,rescaled.ctrsY,...
            rescaled.frame,score,radius,sigma);
        nBins = calcnbins(data.densityScore,'fd');
        
        clusterSize = accumarray(data.cluster+1,1);
        clusterScore = accumarray(data.cluster+1,data.densityScore);
        meanClusterScore = clusterScore./clusterSize;
        
        cla(ax(2))
        set(ax(2),'NextPlot','add')
        [freq bin] = hist(clusterSize(2:end),nBins);
        bar(ax(2),bin,freq,'hist')
        try
            fitHalfLife = fit(bin',freq','exp1');
            y = feval(fitHalfLife,bin);
            hold on
            plot(ax(2),bin,y,'Color',[1 0 0],'Linewidth',2)
            legend(ax(2),'Cluster Size',...
                sprintf('Average Life Time ~ %.0f',-1/fitHalfLife.b))
        catch
            legend(ax(2),'Cluster Size')
        end
        
        cla(ax(3))
        [freq bin] = hist(clusterScore,nBins);
        bar(ax(3),bin,freq,'hist')
        legend(ax(3),'Cluster Score')
        
        cla(ax(4))
        [freq bin] = hist(meanClusterScore,nBins);
        bar(ax(4),bin,freq,'hist')
        legend(ax(4),'Average Cluster Score')
        
        cla(ax(5))
        [freq bin] = hist(data.densityScore,nBins);
        bar(ax(5),bin,freq,'hist')
        legend(ax(5),'Point Score')
        
        
        title(ax(1),sprintf('%d clusters (%.2f %%noise)',...
            max(data.cluster),clusterSize(1)/pnts*100))
        
        %plot result
        if isempty(get(ax(1),'UserData'))
            hPatch = presentResult([]);
            set(ax(1),'UserData',hPatch)
        else
            presentResult(get(ax(1),'UserData'));
        end %if
        
        function hPatch = presentResult(hPatch)
            if isempty(hPatch)
                hScaleX = findobj(fig,'Tag','DBSCAN scalex');
                hScaleY = findobj(fig,'Tag','DBSCAN scaley');
                hScaleZ = findobj(fig,'Tag','DBSCAN scalez');
                
                x = [1 0; 1 1; 1 0; 1 -1; 1 0; 1 0]*...
                    [rescaled.ctrsX,str2double(get(hScaleX,'String'))*data.radius]';
                y = [1 0; 1 0; 1 1; 1 0; 1 -1; 1 0]*...
                    [rescaled.ctrsY,str2double(get(hScaleY,'String'))*data.radius]';
                z = [1 1; 1 0; 1 0; 1 0; 1 0; 1 -1]*...
                    [rescaled.frame,str2double(get(hScaleZ,'String'))*data.radius]';
                vertices = [x(:) y(:) z(:)];
                
                faceIdx = repmat([1 2 3; 1 3 4; 1 4 5; 1 5 2;...
                    6 2 3; 6 3 4; 6 4 5; 6 5 2],pnts,1);
                face = reshape(repmat(0:6:6*(pnts-1),24,1),[3 pnts*8]);
                face = faceIdx+face';
                
                color = [[1 1 1]; rand(max(data.cluster),3)];
                cIdx = reshape(repmat((data.cluster+1)',8,1),[1 8*pnts]);
                
                if 1
                    hPatch = patch('Faces',face(cIdx>1,:),'Vertices',vertices,...
                        'FaceVertexCData', color(cIdx(cIdx>1),:),...
                        'FaceColor', 'flat','UserData',face,'Parent',ax(1));
                else
                    hPatch = patch('Faces',face,'Vertices',vertices,...
                        'FaceVertexCData', color(cIdx,:),...
                        'FaceColor', 'flat','Parent', ax(1));
                end
                
                view(ax(1),-37.5,30)
                axis (ax(1),'vis3d','tight')
            else
                color = [[1 1 1]; rand(max(data.cluster),3)];
                cIdx = reshape(repmat((data.cluster+1)',8,1),[1 8*pnts]);
                if 1
                    face = get(hPatch,'UserData');
                    set(hPatch,'Faces',face(cIdx>1,:),...
                        'FaceVertexCData', color(cIdx(cIdx>1),:));
                else
                    set(hPatch,'FaceVertexCData', color(cIdx,:))
                end %if
            end %if
        end
    end
    function accept(src, event)
        if isappdata(fig,'tree')
            kdtree_delete(tree) %free memory from tree
            rmappdata(fig,'tree')
        end %if
        
        delete(gcbf)
    end
    function evalCriticalScore(src,event)
        samplesize = pnts;
        range = [min(data.ctrsX) max(data.ctrsX)...
            min(data.ctrsY) max(data.ctrsY)...
            min(data.frame) max(data.frame)];
        
        vals = inputdlg(...
            {'# Monte Carlo Simulations',...
            'Significance Level (alpha)'},...
            'Settings',...
            1,...
            {'10','0.001'});
        
        if get(findobj(fig,'Tag','DBSCAN isWeighted'),'Value')
            sigma = [str2double(get(findobj(fig,'Tag','DBSCAN sigx'),'String')),...
                str2double(get(findobj(fig,'Tag','DBSCAN sigy'),'String')),...
                str2double(get(findobj(fig,'Tag','DBSCAN sigz'),'String'))];
            radius = 3*max(sigma);
        else
            sigma = [];
            radius = str2double(get(findobj(fig,'Tag','DBSCAN radius'),'String'));
        end %if
        
        
        estimateCriticalScore(...
            [],[],str2double(vals{2}),samplesize,...
[truncated: 18,054 more chars]
