# Supplementary material for: A dynamic mode of mitotic bookmarking by transcription factors
Source: eLife. 2016 Nov 19;5:e22280. doi: 10.7554/eLife.22280 (PMC5156526; doi:10.7554/eLife.22280)
Supplement: Source code 2. — DOI: http://dx.doi.org/10.7554/eLife.22280.023 [file elife-22280-code2.m]

%PFAtimelapseQuant.m
%Sheila Teves, June 2016
clear; clc; close all;

%This program is to analyze the PFA timelapse movies. Each movie has 2 
%channels, one for H2B-GFP and the other for Halo-TF. Use the H2B-GFP to 
%mask the chromosome in the Halo-TF channel, and define the ratio of 
%chromosome signal to whole-cell signal over time. 


file1 = 'C1-HaloSox2_4pfa_7.tif'; %GFP channel
file2 = 'C2-HaloSox2_4pfa_7.tif'; %Red Channel
path = '/Users/lab2/Documents/TjianLab/lab/confocal/160624_PFAtimelapse/';

SampleName = '160624_HaloSox2_4pfa_7';
FirstFAFrame = 13;
FrameRate = 1;
ChrThres = 70; 
CellThres = 20; 
ExpFactor = 2;

%Use WhatToDo = 1 to determine threshold levels. 
%Use WhatToDo = 2 to make pictures every 10th frame
WhatToDo = 1;
SaveVal = 1;

FrameUpdate = 10;

%%%%%%%%%%%%%% LOAD THE DATA %%%%%%%%%%%%%


%Open the GFP channel using the BioFormats package
[stack1, nbImages1] = tiffread([path, file1]);

%Convert GFP channel to a matrix
images1 = zeros(stack1(1,1).height, stack1(1,1).width, size(stack1,2));
ImHeight = stack1(1,1).height; ImWidth = stack1(1,1).width; 
for i=1:size(images1,3)
    images1(:,:,i) = stack1(1,i).data;
end
time = -(FirstFAFrame-1)/FrameRate:(size(images1, 3)-FirstFAFrame)/FrameRate;
CurrentFrame = FrameRate:(size(images1,3));

%Make smoothed images for segmentation of the nucleus
%Perform gaussian smoothing
smooth_filter = fspecial('gaussian', [6 6], 2);
smooth_images1 = zeros(stack1(1,1).height, stack1(1,1).width, size(stack1,2));
for i=1:size(images1,3)
    smooth_images1(:,:,i) = imfilter(images1(:,:,i), smooth_filter);
end

%Open the RED channel using the BioFormats package
[stack2, nbImages2] = tiffread([path, file2]);

%Convert to a matrix
images2 = zeros(stack2(1,1).height, stack2(1,1).width, size(stack2,2));
ImHeight = stack2(1,1).height; ImWidth = stack2(1,1).width; 
for i=1:size(images2,3)
    images2(:,:,i) = stack2(1,i).data;
end

%Make smoothed images for segmentation of the nucleus
%Perform gaussian smoothing
smooth_images2 = zeros(stack2(1,1).height, stack2(1,1).width, size(stack2,2));
for i=1:size(images2,3)
    smooth_images2(:,:,i) = imfilter(images2(:,:,i), smooth_filter);
end


%%%%%%%%%%%%%%%%%%% Determine Threshold levels %%%%%%%%%%%%%%%%%%%%%%%%%%%

if WhatToDo == 1 
    %Threshold to mask the chromosomes
    Chr_binary = smooth_images1(:,:,1) > ChrThres*exp(-FirstFAFrame/(ExpFactor*length(time)));
    %Now fill in any small holes in the middle of the nucleus:
    Chr_binary_filled = imfill(Chr_binary, 'holes');

    %Threshold to identify the whole cell
    Cell_binary = smooth_images2(:,:,1) > CellThres*exp(-FirstFAFrame/(ExpFactor*length(time)));
    %Now fill in any small holes in the middle of the nucleus:
    Cell_binary_filled = imfill(Cell_binary, 'holes');
    

    figure('position',[100 100 1000 250]); %[x y width height]
    subplot(1,4,1);
    imshow(images1(:,:,1), []);
    title('H2B-GFP');
    subplot(1,4,2);
    imshow(images2(:,:,1), []);
    title('Halo Channel');

    subplot(1,4,3);
    overlay2 = imoverlay(mat2gray(images2(:,:,1)), bwperim(Chr_binary_filled), [1 0 0]);
    imagesc(overlay2);
    title('Chromosome segmentation');

    subplot(1,4,4);
    overlay3 = imoverlay(mat2gray(images2(:,:,1)), bwperim(Cell_binary_filled), [1 0 0]);
    imagesc(overlay3);
    title('Whole cell segmentation');
end


%%%%%%%%%%%%%%%%%%%%%%% Make pictures every 10th frame %%%%%%%%%%%%%%%%%%


%WhatToDo = 2: Make pictures every 10th frame
if WhatToDo == 2
    Chr_region = zeros(1, round(size(images2,3)/FrameUpdate));
    %Figure out how much the bleach circle moved
    for n=1:length(Chr_region)
        
        %Threshold to identify the chromosomes
        Chr_binary = smooth_images1(:,:,n*FrameUpdate) > ChrThres*exp(-n*FrameUpdate/(ExpFactor*length(time)));
        %Now fill in any small holes in the middle of the nucleus:
        Chr_binary_filled = imfill(Chr_binary, 'holes');
        
        figure('position',[100 100 700 250]); %[x y width height]
        subplot(1,3,1);
        overlay1 = imoverlay(mat2gray(images1(:,:,n*FrameUpdate)), bwperim(Chr_binary_filled), [1 0 0]);
        imagesc(overlay1);
        title(['Segmented Chr in frame ', num2str(n*FrameUpdate)]);
        
        
        subplot(1,3,2);
        overlay1 = imoverlay(mat2gray(images2(:,:,n*FrameUpdate)), bwperim(Chr_binary_filled), [1 0 0]);
        imagesc(overlay1);
        title(['Segmented Chr in frame ', num2str(n*FrameUpdate)]);
        
        %Threshold to identify the whole cell
        Cell_binary = smooth_images2(:,:,n*FrameUpdate) > CellThres*exp(-n*FrameUpdate/(ExpFactor*length(time)));
        %Now fill in any small holes in the middle of the nucleus:
        Cell_binary_filled = imfill(Cell_binary, 'holes');
        
        subplot(1,3,3);
        overlay2 = imoverlay(mat2gray(images2(:,:,n*FrameUpdate)), bwperim(Cell_binary_filled), [1 0 0]);
        imagesc(overlay2);
        title(['Segmented cell in frame ', num2str(n*FrameUpdate)]);
        
        print('-dpng',['./images/', file2, '_FRAME_', num2str(n*FrameUpdate), '.png' ]);
        close;
    end
    figure; 
    hold on;
    plot(1:length(Chr_region), Chr_region);
    
    hold off;
end


%%%%%%%%%%%%%%%%%%%%%%%%%% PLOT FRAP CURVES %%%%%%%%%%%%%%%%%%%%%%


Chr_intensity = zeros(1, size(images1, 3));
Cell_intensity = zeros(1, size(images2, 3)); 
for n = 1:size(images2, 3)
  
    
    %SEGMENT THE Chromosome
    %Threshold to identify the chromosome
    Chr_binary = smooth_images1(:,:,n) > ChrThres*exp(-n/(ExpFactor*length(time)));
    %Now fill in any small holes in the middle of the nucleus:
    Chr_binary_filled = imfill(Chr_binary, 'holes');
    
    %SEGMENT THE Whole cell
    %Threshold to identify the whole cell
    Cell_binary = smooth_images2(:,:,n) > CellThres*exp(-n/(ExpFactor*length(time)));
    %Now fill in any small holes in the middle of the nucleus:
    Cell_binary_filled = imfill(Cell_binary, 'holes');
    
    [chr_row,chr_col,val] = find(Chr_binary_filled); clear val
    chr_vals = zeros(1,length(chr_row)); 
    for i=1:length(chr_row)        
        chr_vals(1,i) = images2(chr_row(i), chr_col(i), n);
    end
    
    [cell_row,cell_col,val] = find(Cell_binary_filled); clear val
    cell_vals = zeros(1,length(cell_row)); 
    for i=1:length(cell_row)        
        cell_vals(1,i) = images2(cell_row(i), cell_col(i), n);
    end
    Chr_intensity(1,n) = mean(chr_vals);
    Cell_intensity(1,n) = mean(cell_vals);
end
%PLOT the results
figure('position',[200 200 800 450]); %[x y width height]
subplot(1,3,1);
hold on;
plot(time, Chr_intensity, 'o', 'Color', [237/255, 28/255, 36/255], 'MarkerSize', 6);
plot(time, Cell_intensity, 'o', 'Color', [0/255, 153/255, 204/255] , 'MarkerSize', 6);
legend('Chr: r=10', 'Cell: r=6', 'Location', 'NorthEast');
axis([min(time) max(time) 0 1.55*max(Chr_intensity)]);
title('Raw Value quantification', 'FontSize',10, 'FontName', 'Helvetica');
ylabel('Halo-JF549 fluorescence (AU)', 'FontSize',10, 'FontName', 'Helvetica');
xlabel('time (seconds)', 'FontSize',10, 'FontName', 'Helvetica');
hold off;

%%%%%%%%%%%%%%%%%%%%%%%%%%%%%%%%%%%%%%%%%%%%%%%%%%%%%%%%%%%%%%%%%%%%%%%%%%%

%%%%%%%%%%%%%%%%%%%%% RATIO of Chr to Whole Cell %%%%%%%%%%%%%%%%%%%%%%%%%%

Ratio_intensity = Chr_intensity./Cell_intensity;

%%%%%%%%%%%%%%%%%%%%% Plot the ratio intensity  %%%%%%%%%%%%%%%%%%%%%%%%%% 

subplot(1,3,2);
hold on;
plot(time, Ratio_intensity, 'o', 'Color', [237/255, 28/255, 36/255], 'MarkerSize', 6);
legend('Ratio', 'Location', 'NorthEast');
axis([min(time) max(time) 0 1.55*max(Ratio_intensity)]);
title('Ratio Chr/Cell', 'FontSize',10, 'FontName', 'Helvetica');
ylabel('Halo-JF549 fluorescence (AU)', 'FontSize',10, 'FontName', 'Helvetica');
xlabel('time (seconds)', 'FontSize',10, 'FontName', 'Helvetica');
hold off;


%%%%%%%%%%%%%%%%%%%%%%%%%% SAVE THE DATA %%%%%%%%%%%%%%%%%%%%%%%%%%%%%%%%%%
if SaveVal == 1;
    clearvars -except SampleName Cell_intensity CellThres Chr_intensity ChrThres ExpFactor file1 file2 FirstFAFrame FrameRate Ratio_intensity time
    
    save(['./PFA_workspaces/', SampleName, '.mat']);
end
